# Supplementary material for: Multi-Omics Mendelian Randomization and Clinical Validation Implicate NLRP6 as a Candidate Autophagy-Related Gene in Systemic Lupus Erythematosus
Source: Genes (Basel). 2026 Apr 16;17(4):466. doi: 10.3390/genes17040466 (PMC13115566; doi:10.3390/genes17040466)
Supplement: Supplementary file 1 [file genes-17-00466-s001.zip › Supplementary tables.xlsx]

## Sheet: Index
Table legends
Table S1. The full list for the 700 autophagy-related genes
Table S2. GWAS data sources and information for SLE discovery and replication cohorts.
Table S3. Primers sequences for NLRP6 methylation loci
Table S4. Primers sequences for RT-qPCR analysis
Table S5. Complete SMR analysis results of blood mQTLs with SLE risk in the IEU discovery dataset.
Table S6. Complete SMR analysis results of blood mQTLs with SLE risk in the FinnGen replication dataset.
Table S7. Complete SMR analysis results of blood mQTLs with SLE risk in the GWAS Catalog replication dataset.
Table S8. Validated mQTL analysis results for HSPB8 and WDR45L in SLE replication datasets.
Table S9. Complete SMR analysis results of blood eQTLs with SLE risk in the IEU discovery dataset.
Table S10. Complete SMR analysis results of blood eQTLs with SLE risk in the FinnGen replication dataset.
Table S11. Complete SMR analysis results of blood eQTLs with SLE risk in the GWAS Catalog replication dataset.
Table S12. Complete SMR analysis results of blood pQTLs with SLE risk in the IEU discovery dataset.
Table S13. Complete SMR analysis results of blood pQTLs with SLE risk in the FinnGen replication dataset.
Table S14. Complete SMR analysis results of blood pQTLs with SLE risk in the GWAS Catalog replication dataset.
Table S15. Complete results of integrative SMR analyses between blood mQTLs and eQTLs.
Table S16. Statistical Power of Mendelian Randomization Analyses for NLRP6 and CDKN1B
Table S17 Complete SMR analysis results of autophagy-related gene expression in Kidney Cortex tissue (GTEx v8) with SLE risk from the IEU discovery dataset.
Table S18. Complete SMR analysis results of autophagy-related gene expression in Skin - Not Sun Exposed (Suprapubic) tissue (GTEx v8) with SLE risk from the IEU discovery dataset.
Table S19. Complete SMR analysis results of autophagy-related gene expression in Skin - Sun Exposed (Lower leg) tissue (GTEx v8) with SLE risk from the IEU discovery dataset.
Table S20. Predicted drug compounds targeting HSPB8 based on DSigDB analysis in Enrichr.
Table S21. Personal information for samples included in this study

## Sheet: Table S1
Table S1.The full list for the 700 autophagy-related genes
Gene symbol
ABL1
ABL2
ADRA1A
ADRB2
AKT1
SLC25A4
SLC25A5
ANXA7
TRIM23
ARSB
ATM
ATP2A2
ATP6V1A
ATP6V1B1
ATP6V1B2
ATP6V0C
ATP6V1C1
ATP6V1E1
ATP6V0B
ATP6V1G2
ATP6V0A1
AUP1
BAD
BCL2
BNIP3
BNIP3L
BOK
TSPO
VPS51
CALM1
CALR
CAPN1
CAPNS1
CASP3
LRBA
CDK5
CLU
CLN3
CLTC
PLK3
CRY1
CRYBA1
CSNK2A2
CTSD
CTSK
DAP
DAPK1
DAPK3
DCN
DDIT3
DRD2
EEF1A1
EEF1A2
EFNB1
EIF4G1
EIF4G2
MARK2
CTTN
ENDOG
EP300
EPHB2
ERCC4
ERN1
FOXO1
FOXO3
MTOR
GAA
GAPDH
GATA4
GBA1
GFAP
GNAI3
GOLGA2
GSK3A
GSK3B
HTT
HGF
HIF1A
HK2
HMGB1
HMOX1
HSPA8
HSPB1
HSP90AA1
IRF8
IFI16
IFNB1
IFNG
IL4
IL10
IL10RA
FOXK2
ITGB4
ITPR1
KDR
KIF25
LAMP2
LEP
LEPR
LGALS8
NBR1
MAGEA3
MAGEA6
MAPT
MCL1
MEFV
RAB8A
MET
MTM1
NAGLU
NEDD4
NPC1
TBC1D25
PAFAH1B2
PRKN
CHMP1A
CDK16
PIK3C2A
PIK3C2B
PIK3C3
PIK3CA
PIK3CB
PIK3R2
PIP4K2A
CTSA
PRKAA1
PRKAA2
PRKACA
PRKD1
MAPK3
MAPK8
PSAP
PSEN1
QSOX1
PEX2
PEX5
RAB1A
RAB5A
RALB
TRIM27
RFPL1
RHEB
RNF5
ROCK1
S100A8
S100A9
SNCA
SNRNP70
SRC
SREBF1
SREBF2
TRIM21
STAT3
STK3
STK11
SUPT5H
MAP3K7
TAFAZZIN
TMBIM6
TGFB1
GPR137B
TP53
TRAF6
TSC1
TSC2
TSG101
UCHL1
UMOD
UVRAG
VCP
VDAC1
VHL
XBP1
FZD5
RAB7A
TFEB
EPM2A
STAM
IFT88
NPRL3
SLC7A5
PIP4K2B
SRPX
ULK1
OGT
IKBKG
VAMP8
BECN1
SNX4
RIPK2
CREG1
CD84
CDK5R1
SQSTM1
TAX1BP1
MTMR3
HERC1
USP13
STBD1
ATP6V0E1
HAP1
USP10
MTMR4
ATP6V0D1
ATG12
HGS
AP4M1
SNAP29
PLAA
TGFBRAP1
ATG5
SPTLC2
VPS4B
TMEM59
BAG3
EI24
ATP6V1G1
SEC22B
VPS26A
FEZ2
FEZ1
DEPDC5
KDM4A
ULK2
RUBCN
ATG13
TBC1D5
KEAP1
RB1CC1
PLEKHM1
TECPR2
SEC16A
MFN2
HDAC6
PDCD6IP
TOM1
DNM1L
HUWE1
OPTN
RNF41
TRIM13
CALCOCO2
STAM2
ZMPSTE24
STUB1
RGS19
TCIRG1
RRAGB
TRIM22
NOD1
HAX1
TRIM38
VTI1B
KAT5
ATG7
TM9SF1
SPTLC1
NPRL2
CAMKK2
RRAGA
CERS1
RFPL3
RFPL2
PLK2
USP20
EHMT2
TLK2
PIM2
MID2
DEPP1
CDC37
WDR45
LZTS1
WDR6
SNF8
PARK7
PHB2
GABARAP
GABARAPL2
ATG14
WDR47
ATF6
RAB3GAP1
SIRT2
TRIM32
WDFY3
STK38L
USP33
TAB2
ATG2A
ATG4B
SYT11
VPS13A
TBC1D12
PACS2
MTCL1
SCFD1
EXOC7
CLEC16A
VPS39
DNAJC16
LARP1
UFL1
ATP13A2
SIRT1
ZFYVE26
ATP6V0A2
SNAPIN
DAPK2
ARFIP2
STX12
SH3BP4
GABARAPL1
GABARAPL3
FKBP8
RAB3GAP2
FBXO7
FBXL2
TECPR1
DCAF12
TRIM58
CHMP2B
ULK3
POLDIP2
GPSM1
WIPI2
PTPN22
FBXL4
KLHL3
HSPB8
NUPR1
VPS41
LAMP3
SNX5
VPS4A
CHMP2A
SESN1
HTRA2
SETD2
CHMP4A
TMEM208
PYCARD
TBK1
RMC1
UBQLN2
UBQLN1
NRBF2
PIK3R4
FIS1
VPS36
SH3GLB1
TRIM17
VPS28
WAC
TEX264
SNX7
ATP6V1D
TRAPPC4
UFC1
CHMP5
VTA1
UFM1
ATP6V1H
CHMP3
RAB23
ZFYVE1
TPCN1
TRIM34
RAB24
TLR9
TREM2
RETREG1
TOLLIP
TOMM7
RNF186
RAB39A
BCAS3
VPS13C
FNBP1L
RASIP1
STX17
VPS37C
ATG16L1
WIPI1
RNF31
ATG2B
TRIM68
VPS13D
MAP1S
ARL8B
TMEM39A
WDR41
FBXW7
DRAM1
YOD1
PARL
SUPT20H
MTMR8
AMBRA1
VPS35
EXOC1
ADCY10
VPS11
CISD1
NSFL1C
WDR45B
GPR137
UBQLN4
TIGAR
CHMP1B
SMURF1
MCOLN1
SNX14
RPTOR
TBC1D14
ELAPOR1
USP36
VPS18
GRAMD1A
RNF213
WDFY4
EPG5
TRIB3
TP53INP2
RRAGD
SNX6
EXOC4
SCOC
ATG101
MOAP1
RRAGC
NOD2
MLST8
MTMR14
ATG3
VPS16
ILRUN
DEPTOR
PINK1
VPS33A
WNK1
FUNDC2
DDRGK1
MTMR9
ATG9A
RETREG2
PHF23
PLEKHF1
FYCO1
MUL1
CHMP6
VPS37B
TBC1D17
PIP4K2C
UBA5
ZC3H12A
RUBCNL
SPG11
ZKSCAN3
UBXN6
CPTP
TRIM8
MAP1LC3B
VMP1
SBF2
RAB1B
RAB33B
EMC6
C19orf12
SESN2
ATG10
HDAC10
EVA1A
KAT8
WDR24
VPS25
MAP1LC3A
USP30
KLHL22
ATG4C
ATG4D
TRIM5
ATG16L2
SEC16B
LACRT
IFT20
ATP6V1E2
BMF
LRSAM1
SLC25A46
RNF185
ACBD5
CHMP7
MTDH
DAPL1
CHMP4C
MVB12A
ATP5IF1
ORMDL3
TP53INP1
SNX18
VPS26B
OSBPL7
ATG4A
RNF166
RAB39B
TRIM6
LRRK2
SPATA33
WDR81
LIX1L
DRAM2
CHMP4B
SPATA18
VPS37A
UBXN2B
FUNDC1
MTCL2
SMCR8
STK35
VTI1A
SESN3
ZNF418
TICAM1
EXOC8
ERFE
ATP6V0E2
VPS37D
TMEM74
RETREG3
UBXN2A
LIX1
NLRP6
PGAM5
PIKFYVE
FLCN
TRIM65
RAB12
C9orf72
DHRSX
CCNY
TPCN2
RNF152
FOXK1
MAPK15
ATP6V0D2
ATP6V1C2
SNX32
MFSD8
TAB3
SVIP
TMEM150B
RUFY4
RIMOC1
ATG9B
RAB43
STING1
SLC35D3
NRBP2
ACER2
RFPL4A
IRGM
NHLRC1
MTCL3
RAB19
SNX30
MIRLET7B
MIR199A1
TMEM41B
MAP1LC3C
RAB1C
BECN2
CISD2
PJVK
MAP1LC3B2
RFPL4AL1
WASHC1
CHMP4BP1
CRYZL2P-SEC16B
APOL1
ARNT
ARSA
ATF4
ATIC
BAG1
BAK1
BAX
BCL2L1
BID
BIRC5
BIRC6
BNIP1
C12orf44
C17orf88
CANX
CAPN10
CAPN2
CASP1
CASP4
CASP8
CCL2
CCR2
CD46
CDKN1A
CDKN1B
CDKN2A
CFLAR
CTSB
CTSL1
CX3CL1
CXCR4
DIRAS3
DLC1
DNAJB1
DNAJB9
EDEM1
EEF2
EEF2K
EGFR
EIF2AK2
EIF2AK3
EIF2S1
EIF4EBP1
ERBB2
ERO1L
FADD
FAM48A
FAS
FKBP1A
FKBP1B
FOS
GNB2L1
GOPC
GRID1
GRID2
HDAC1
HSP90AB1
HSPA5
IKBKB
IKBKE
IL24
ITGA3
ITGA6
ITGB1
KIAA0226
KIAA0652
KIAA0831
KIF5B
KLHL24
LAMP1
MAP2K7
MAPK1
MAPK8IP1
MAPK9
MBTPS2
MYC
NAF1
NAMPT
NCKAP1
NFE2L2
NFKB1
NKX2-3
NLRC4
NRG1
NRG2
NRG3
P4HB
PARK2
PARP1
PEA15
PELP1
PEX14
PEX3
PPP1R15A
PRKAB1
PRKAR1A
PRKCD
PRKCQ
PTEN
PTK6
RAB11A
RAC1
RAF1
RB1
RELA
RPS6KB1
SAR1A
SERPINA1
SPHK1
SPNS1
ST13
TMEM49
TNFSF10
TP63
TP73
TUSC1
VAMP3
VAMP7
VEGFA
WDR45L

## Sheet: Table S2
Table S2.GWAS data sources and information.
Trait	GWAS ID	Sample size (case/control)	SNP counts
Systemic lupus erythematosus	ieu-a-815	1,311/1,783	489030
Systemic lupus erythematosus	FinnGen_R10_SLE_FG	1,083/306,504	20191090
Systemic lupus erythematosus	GCST90014462	624/324,074	8989406

## Sheet: Table S3
Table S3.Primers sequences for NLRP6 methylation loci
Primers	Sequences ( from 5'-3')
cg06432119-F2	TYGGAGTGGTATTAGAGGTGA
cg06432119-R2	ACTAATCAACCGCAATACCT
cg09205751-F1	ATGGGATAAAGGAGTAAGA
cg09205751-R1	ACTCCACAAATACCCTCTAT
cg23437420-F1	ATGGGATAAAGGAGTAAGA
cg23437420-R1	ACTCCACAAATACCCTCTAT

## Sheet: Table S4
Table S4.Primers sequences for RT-qPCR analysis
Primers	Sequences ( from 5'-3')
GAPDH-homo-F	TCTCCTCTGACTTCAACA
GAPDH-homo-R	AAATGAGCTTGACAAAGTG
Homo p27Kip1-F	TGAGGACACGCATTTGGT
Homo p27Kip1-R	CAGGTCGCTTCCTTATTCC
Homo NLRP6-F	TTCGTGGCTCCAAAGTGC
Homo NLRP6-R	AACCATGCAGCCGAAGTG
Homo HSPB8-F	CTTCTCCTGCCACTACCCA
Homo HSPB8-R	GCCAAGAGGCTGTCAAGTC
Homo WDR45L-F	TCCCAATAGTAACAACTCCCTC
Homo WDR45L-R	TGCAATGCAGCTCAGGAC

## Sheet: Table S5
Table S5. Complete SMR analysis results of blood mQTLs with SLE risk in the IEU discovery dataset.
probeID	ProbeChr	Gene	Probe_bp	topSNP	topSNP_chr	topSNP_bp	A1	A2	Freq	b_GWAS	se_GWAS	p_GWAS	b_eQTL	se_eQTL	p_eQTL	b_SMR	se_SMR	p_SMR	p_SMR_multi	p_HEIDI	nsnp_HEIDI	SYMBOL	FDR	OR	95%CI_SMR
cg00014104	22	NA	22220367	rs2283792	22	22131125	T	G	0.480119	0.0401818	0.0461525	0.383956	-0.20091	0.0322492	4.66645e-10	-0.199999	0.231949	0.389	0.388549	0.612117	12	MAPK1	0.781	0.819	0.52 - 1.29
cg00014333	8	NA	20130023	rs729361	8	20129995	C	T	0.467197	-0.0188218	0.0462364	0.683951	-0.475736	0.0308097	8.65813e-54	0.0395635	0.097223	0.684	0.607932	0.212603	10	LZTS1	0.924	1.04	0.86 - 1.259
cg00025439	16	NA	87856450	rs1007631	16	87856095	A	G	0.4334	-0.0761254	0.0464603	0.101317	0.721432	0.0278485	5.7578e-148	-0.10552	0.0645288	0.102	0.150156	0.0109285	18	SLC7A5	0.507	0.9	0.793 - 1.021
cg00027155	16	NA	11099199	rs16957864	16	11076276	T	C	0.0656064	-0.0980539	0.0926704	0.290013	-2.14201	0.0364513	0	0.0457767	0.0432704	0.29	0.0326185	0.00827894	17	CLEC16A	0.707	1.047	0.962 - 1.139
cg00049595	6	NA	41650636	rs9349199	6	41648698	A	G	0.225646	0.116894	0.0541336	0.0308221	0.694584	0.0357268	3.4371e-84	0.168294	0.078416	0.032	0.263812	0.144558	10	TFEB	0.349	1.183	1.015 - 1.38
cg00058708	2	NA	24162568	rs12475813	2	24139520	T	C	0.445328	-0.00642057	0.0466793	0.890599	0.340233	0.0317268	7.86805e-27	-0.0188711	0.137209	0.891	0.890608	0.023425	20	UBXN2A	0.982	0.981	0.75 - 1.284
cg00115954	8	NA	11536551	rs2409809	8	11547150	T	C	0.336978	0.103459	0.0484854	0.0328577	0.280562	0.0345897	5.01464e-16	0.368757	0.178695	0.039	0.00659837	0.0022644	6	GATA4	0.359	1.446	1.019 - 2.052
cg00121339	16	NA	11127037	rs2302558	16	11063011	T	C	0.135189	-0.104916	0.0700354	0.134122	0.879462	0.0472949	3.50892e-77	-0.119296	0.0798923	0.135	0.133879	1.48933e-05	20	CLEC16A	0.548	0.888	0.759 - 1.038
cg00122854	2	NA	218898491	rs10187555	2	218920510	A	G	0.425447	-0.0360418	0.0471383	0.444512	0.407795	0.0337048	1.06886e-33	-0.0883821	0.115824	0.445	0.254545	0.145786	18	RUFY4	0.815	0.915	0.729 - 1.149
cg00143364	17	NA	78605344	rs12951309	17	78558286	A	G	0.244533	-0.0403013	0.0551721	0.465106	0.260435	0.0380571	7.74144e-12	-0.154746	0.21305	0.468	0.765088	0.15913	15	RPTOR	0.817	0.857	0.564 - 1.301
cg00146027	10	NA	33299147	rs6481819	10	33299459	C	T	0.210736	0.00682323	0.0558044	0.902685	-1.32573	0.030038	0	-0.00514678	0.0420936	0.903	0.715844	0.733978	20	ITGB1	0.982	0.995	0.916 - 1.08
cg00170343	3	NA	11313890	rs367745	3	11309274	T	C	0.364811	0.0158733	0.0483902	0.742891	-0.315478	0.0332933	2.64891e-21	-0.050315	0.153479	0.743	0.74304	0.358826	20	ATG7	0.941	0.951	0.704 - 1.285
cg00192773	16	NA	30131641	rs11860782	16	29989739	G	A	0.083499	0.10159	0.0878157	0.247332	-0.374893	0.0639754	4.62972e-09	-0.270984	0.238763	0.256	0.256396	0.253288	4	MAPK3	0.686	0.763	0.478 - 1.218
cg00196660	17	NA	73720645	rs2305529	17	73702253	G	A	0.404573	0.0727858	0.0472319	0.123309	0.463058	0.0323681	2.0081e-46	0.157185	0.10259	0.125	0.125481	8.2382e-06	11	ITGB4	0.542	1.17	0.957 - 1.431
cg00228799	9	NA	131580591	rs10988134	9	131595407	T	C	0.253479	-0.00420884	0.0530296	0.93674	-0.369066	0.0341355	3.02708e-27	0.011404	0.14369	0.937	0.936742	0.393157	8	ENDOG	0.987	1.011	0.763 - 1.34
cg00232453	6	NA	31864574	rs2736428	6	31843924	T	C	0.349901	-0.184524	0.0489529	0.000163628	-0.541283	0.0354823	1.52432e-52	0.340901	0.0931585	0.00025	3.01723e-06	5.13483e-22	13	EHMT2	0.056	1.406	1.172 - 1.688
cg00240178	6	NA	74232108	rs3857464	6	74280140	C	A	0.028827	-0.227932	0.117201	0.0517996	0.540793	0.0808566	2.2578e-11	-0.421477	0.225697	0.062	0.0618387	NA	NA	EEF1A1	0.451	0.656	0.422 - 1.021
cg00241281	14	NA	105779794	rs7146643	14	105757392	C	T	0.322068	-0.0392207	0.0500401	0.433166	-0.590442	0.0332831	2.05975e-70	0.066426	0.0848329	0.434	0.433615	0.0669937	3	PACS2	0.815	1.069	0.905 - 1.262
cg00244894	10	NA	73610981	rs7905774	10	73596364	G	A	0.150099	-0.0363319	0.0651214	0.576906	0.47092	0.0429335	5.41173e-28	-0.0771509	0.138464	0.577	0.577398	0.61797	19	PSAP	0.879	0.926	0.706 - 1.214
cg00262681	5	NA	179720254	rs730688	5	179704903	T	C	0.248509	-0.00752827	0.053504	0.888103	-0.857225	0.0340657	9.95832e-140	0.00878214	0.0624163	0.888	0.669388	0.803118	20	MAPK9	0.982	1.009	0.893 - 1.14
cg00287122	7	NA	140103756	rs6947516	7	140079848	A	G	0.104374	-0.100594	0.0738607	0.173216	0.642494	0.0530174	8.42374e-34	-0.156568	0.115683	0.176	0.381705	0.00470459	7	RAB19	0.601	0.855	0.682 - 1.073
cg00289558	7	NA	149568525	rs3735333	7	149565163	A	G	0.395626	0.0009995	0.0477485	0.983299	0.191911	0.0337059	1.24329e-08	0.00520815	0.248808	0.983	0.983299	0.683475	4	ATP6V0E2	0.993	1.005	0.617 - 1.637
cg00300298	20	NA	30308956	rs6058381	20	30275906	G	A	0.0815109	0.153268	0.0887497	0.0841732	-0.569571	0.0589192	4.16485e-22	-0.269094	0.158285	0.089	0.0891207	0.000206445	7	BCL2L1	0.487	0.764	0.56 - 1.042
cg00304695	16	NA	84733199	rs9928495	16	84782765	G	A	0.142147	0.0308717	0.0642765	0.631017	-0.565518	0.0426583	4.11432e-40	-0.0545902	0.113734	0.631	0.71169	0.106428	14	USP10	0.894	0.947	0.758 - 1.183
cg00315619	16	NA	85928644	rs391023	16	85927814	T	C	0.379722	-0.102033	0.0477331	0.0325514	0.366366	0.0338041	2.27631e-27	-0.2785	0.132798	0.036	0.0293462	2.48279e-08	13	IRF8	0.349	0.757	0.583 - 0.982
cg00319692	8	NA	87111119	rs6998760	8	87076520	A	C	0.369781	-0.0113643	0.0478672	0.812336	-0.29816	0.0322835	2.56649e-20	0.0381147	0.160595	0.812	0.812397	0.64425	20	ATP6V0D2	0.959	1.039	0.758 - 1.423
cg00328075	8	NA	12989417	rs4831399	8	12986826	C	A	0.307157	0.0332466	0.050468	0.510046	0.307729	0.0355653	5.03825e-18	0.108039	0.164476	0.511	0.511268	0.460536	16	DLC1	0.833	1.114	0.807 - 1.538
cg00335892	22	NA	21213899	rs165924	22	21150340	C	T	0.473161	-0.0119286	0.0463541	0.796919	-0.766844	0.0300714	1.93316e-143	0.0155555	0.060451	0.797	0.16527	0.436539	17	SNAP29	0.957	1.016	0.902 - 1.143
cg00343092	22	NA	43547974	rs138910	22	43550055	T	C	0.284294	0.0353671	0.0517506	0.494345	-0.510637	0.0365014	1.80631e-44	-0.0692607	0.101466	0.495	0.49486	0.545562	12	TSPO	0.823	0.933	0.765 - 1.138
cg00356999	2	NA	234119529	rs3792117	2	234115337	A	G	0.0536779	0.0497421	0.101145	0.622868	-0.676496	0.064003	4.11594e-26	-0.073529	0.149675	0.623	0.623244	NA	NA	ATG16L1	0.892	0.929	0.693 - 1.246
cg00361380	15	NA	62145960	rs12907567	15	62214607	T	C	0.0735586	0.0998453	0.0849767	0.240006	-0.542574	0.0599023	1.33283e-19	-0.184021	0.15793	0.244	0.243934	0.000190166	5	VPS13C	0.675	0.832	0.61 - 1.134
cg00371593	17	NA	79801407	rs2070871	17	79805134	A	G	0.167992	-0.0225524	0.0597545	0.705863	0.498038	0.0405649	1.19569e-34	-0.0452825	0.120037	0.706	0.705996	NA	NA	P4HB	0.927	0.956	0.755 - 1.209
cg00375457	11	NA	5617273	rs3751006	11	5625847	A	G	0.413519	0.0676586	0.0475723	0.15496	0.535874	0.0325377	6.09574e-61	0.126258	0.0891056	0.156	0.168819	0.00503902	20	TRIM6	0.569	1.135	0.953 - 1.351
cg00383909	3	NA	49044727	rs9990153	3	49291883	T	C	0.11332	-0.0718183	0.077233	0.352427	0.782168	0.0497908	1.31047e-55	-0.0918196	0.0989151	0.353	0.24569	0.00425416	20	WDR6	0.756	0.912	0.751 - 1.107
cg00393985	7	NA	5271655	rs4236378	7	5255294	T	C	0.166998	0.0285875	0.0581997	0.623287	0.822709	0.0395615	4.73582e-96	0.034748	0.0707613	0.623	0.794387	0.799824	6	WIPI2	0.892	1.035	0.901 - 1.189
cg00410034	22	NA	32869991	rs9606958	22	32864879	A	G	0.26839	-0.0332466	0.0509689	0.514213	0.676348	0.0344681	9.94538e-86	-0.049156	0.0754006	0.514	0.198658	0.00186887	9	FBXO7	0.833	0.952	0.821 - 1.104
cg00412675	8	NA	11577758	rs11785555	8	11572284	G	T	0.0775348	-0.19062	0.0900054	0.0341858	0.339391	0.0589997	8.79698e-09	-0.561652	0.282599	0.047	0.0468722	NA	NA	GATA4	0.385	0.57	0.328 - 0.992
cg00421735	7	NA	149559471	rs3735333	7	149565163	A	G	0.395626	0.0009995	0.0477485	0.983299	-0.906296	0.0294068	1.44483e-208	-0.00110284	0.0526853	0.983	0.854642	0.653092	10	ATP6V0E2	0.993	0.999	0.901 - 1.108
cg00423487	19	NA	4455957	rs2992	19	4443046	C	T	0.280318	-0.0256677	0.0509492	0.614409	-0.330937	0.035	3.21977e-21	0.0775607	0.154173	0.615	0.614911	0.115363	8	UBXN6	0.892	1.081	0.799 - 1.462
cg00448707	1	NA	68512928	rs7520899	1	68358177	T	C	0.318091	-0.0332466	0.0491979	0.499185	0.230203	0.0370879	5.40229e-10	-0.144423	0.214978	0.502	0.183541	0.642602	16	DIRAS3	0.828	0.866	0.568 - 1.319
cg00451054	8	NA	77913321	rs4507742	8	77899752	T	C	0.374751	-0.0488752	0.0479977	0.308544	0.714419	0.0307167	1.17128e-119	-0.0684125	0.0672486	0.309	0.352376	0.000920719	15	PEX2	0.724	0.934	0.819 - 1.065
cg00456685	3	NA	33340829	rs17805850	3	33416140	T	C	0.0765408	0.159565	0.0786638	0.0425151	-2.08819	0.0369745	0	-0.0764132	0.0376951	0.043	0.419012	0.0399362	20	FBXL2	0.376	0.926	0.86 - 0.997
cg00463485	17	NA	78777557	rs4969444	17	78780010	A	G	0.208748	-0.0154183	0.0582855	0.791371	-0.305269	0.0434699	2.17859e-12	0.0505072	0.191067	0.792	0.791516	0.308071	3	RPTOR	0.956	1.052	0.723 - 1.53
cg00475403	2	NA	235888385	rs4663532	2	235893177	A	G	0.217694	-0.119347	0.055941	0.0328883	-0.209585	0.0375133	2.31092e-08	0.569444	0.285712	0.046	0.0462534	0.079146	3	SH3BP4	0.385	1.767	1.009 - 3.094
cg00517080	11	NA	134098583	rs1551184	11	134085771	G	A	0.428429	0.0242927	0.0464629	0.601085	-0.224771	0.0323389	3.64059e-12	-0.108078	0.207296	0.602	0.602111	0.194261	12	VPS26B	0.89	0.898	0.598 - 1.347
cg00521887	18	NA	39535162	rs9956832	18	39564876	A	C	0.131213	-0.119685	0.0756293	0.113531	-0.402274	0.0480854	5.96989e-17	0.297521	0.191339	0.12	0.119959	0.000629412	18	PIK3C3	0.535	1.347	0.925 - 1.959
cg00523683	17	NA	78748471	rs7208536	17	78749786	T	C	0.277336	-0.00240288	0.0530366	0.963863	0.777303	0.0336086	2.41482e-118	-0.0030913	0.0682317	0.964	0.636265	0.926598	20	RPTOR	0.993	0.997	0.872 - 1.14
cg00525834	2	NA	153032693	rs17326195	2	152951133	T	C	0.178926	-0.098716	0.0589706	0.0941332	0.96372	0.0363374	5.48843e-155	-0.102432	0.0613124	0.095	0.13294	1.07993e-08	20	STAM2	0.497	0.903	0.8 - 1.018
cg00525964	5	NA	10802174	rs12186813	5	10802749	C	A	0.101392	0.0161294	0.0799587	0.840134	0.69429	0.0562171	4.86109e-35	0.0232315	0.115182	0.84	0.840155	0.439063	11	DAP	0.966	1.024	0.817 - 1.283
cg00570635	2	NA	65355269	rs2052261	2	65355270	G	A	0.312127	0.081427	0.0491583	0.0976359	1.36963	0.0187812	0	0.0594518	0.0359009	0.098	0.137845	1.51985e-12	20	RAB1A	0.5	1.061	0.989 - 1.139
cg00571021	7	NA	150707313	rs743507	7	150707488	C	T	0.285288	0.0945305	0.0547928	0.084485	-0.456634	0.0369823	5.03368e-35	-0.207016	0.121158	0.088	0.0875181	0.123299	11	ATG9B	0.484	0.813	0.641 - 1.031
cg00579868	7	NA	5271516	rs4236378	7	5255294	T	C	0.166998	0.0285875	0.0581997	0.623287	0.834382	0.0393296	6.92306e-100	0.0342619	0.0697706	0.623	0.779248	0.815418	6	WIPI2	0.892	1.035	0.903 - 1.187
cg00580230	5	NA	57756537	rs6890785	5	57763091	A	G	0.156064	0.0582689	0.0660765	0.377863	-0.335911	0.0438784	1.92578e-14	-0.173465	0.198009	0.381	0.381004	0.126576	11	PLK2	0.781	0.841	0.57 - 1.239
cg00583551	8	NA	90769512	rs411279	8	90808157	A	C	0.418489	-0.0545618	0.0462942	0.238562	-0.185657	0.032277	8.8188e-09	0.293884	0.254533	0.248	0.248254	0.00490272	9	RIPK2	0.678	1.342	0.815 - 2.21
cg00589002	1	NA	3606082	rs3765731	1	3611892	A	G	0.293241	-0.0960705	0.0510222	0.0597118	0.239025	0.0357971	2.43518e-11	-0.401926	0.221784	0.07	0.0699491	NA	NA	TP73	0.465	0.669	0.433 - 1.033
cg00596184	16	NA	69350052	rs12920476	16	69205654	C	A	0.205765	-0.0806579	0.057056	0.157461	-1.21459	0.0284736	0	0.0664074	0.0470013	0.158	0.0370195	0.00875714	20	VPS4A	0.569	1.069	0.975 - 1.172
cg00641579	10	NA	88146442	rs1863826	10	88141534	A	G	0.284294	-0.0164343	0.0490388	0.737528	-0.238033	0.0348672	8.6804e-12	0.0690422	0.206265	0.738	0.737832	0.0364403	5	GRID1	0.938	1.071	0.715 - 1.605
cg00647232	1	NA	177938408	rs11589503	1	177946691	C	A	0.115308	0.0218367	0.0721389	0.762116	-0.584555	0.0518785	1.89304e-29	-0.0373561	0.123453	0.762	0.278987	0.208923	20	SEC16B	0.95	0.963	0.756 - 1.227
cg00651216	6	NA	44213720	rs324148	6	44196578	T	C	0.259443	0.0449734	0.0524825	0.391488	-0.212434	0.037309	1.24161e-08	-0.211705	0.249835	0.397	0.396784	0.0924893	4	HSP90AB1	0.785	0.809	0.496 - 1.32
cg00651286	22	NA	29196494	rs6005922	22	29251926	A	C	0.0685885	0.0139029	0.0809136	0.863576	0.384594	0.0620081	5.5636e-10	0.0361495	0.210468	0.864	0.863628	NA	NA	XBP1	0.973	1.037	0.686 - 1.566
cg00666422	7	NA	127881440	rs10249476	7	127877026	T	G	0.371769	0.0119286	0.0481031	0.80415	0.205788	0.0336675	9.81684e-10	0.0579656	0.233943	0.804	0.804308	0.12475	5	LEP	0.959	1.06	0.67 - 1.676
cg00674024	14	NA	102829918	rs11624218	14	102910423	G	A	0.264414	-0.0314987	0.0497955	0.52702	-0.290599	0.0350668	1.16132e-16	0.108392	0.171853	0.528	0.528219	0.0227006	10	TECPR2	0.845	1.114	0.796 - 1.561
cg00692151	3	NA	132386753	rs6766736	3	132428888	C	T	0.0387674	-0.109751	0.142232	0.440331	-0.746104	0.0896381	8.53886e-17	0.147099	0.19145	0.442	0.442286	0.0192773	4	UBA5	0.815	1.158	0.796 - 1.686
cg00698263	17	NA	78962984	rs1399571	17	78952470	T	C	0.287276	-0.0576291	0.0514251	0.262441	0.967814	0.0319395	1.09474e-201	-0.0595456	0.0531716	0.263	0.529304	0.130168	14	CHMP6	0.689	0.942	0.849 - 1.046
cg00700324	6	NA	33548127	rs210134	6	33540209	A	G	0.287276	0.0788112	0.0501255	0.115886	-0.270983	0.0325144	7.79783e-17	-0.290834	0.188239	0.122	0.12234	0.00127407	11	BAK1	0.535	0.748	0.517 - 1.081
cg00700487	7	NA	150706128	rs743507	7	150707488	C	T	0.285288	0.0945305	0.0547928	0.084485	-0.43639	0.0370645	5.32657e-32	-0.216619	0.1269	0.088	0.212276	0.34057	9	ATG9B	0.484	0.805	0.628 - 1.033
cg00704796	22	NA	51064137	rs131729	22	51053719	T	C	0.319085	-0.05975	0.050051	0.232563	0.522801	0.0340119	2.55774e-53	-0.114288	0.0960246	0.234	0.652048	0.88125	15	ARSA	0.669	0.892	0.739 - 1.077
cg00704970	17	NA	78865368	rs2289766	17	78865824	G	A	0.154076	0.0782859	0.0632768	0.216014	1.28618	0.0356184	1.58333e-285	0.060867	0.0492263	0.216	0.616006	0.714466	6	RPTOR	0.643	1.063	0.965 - 1.17
cg00706536	17	NA	40609826	rs9913501	17	40650422	C	T	0.0775348	-0.08158	0.092562	0.378126	0.841109	0.0634933	4.68299e-40	-0.096991	0.110291	0.379	0.47466	0.38136	15	ATP6V0A1	0.781	0.908	0.731 - 1.127
cg00716704	8	NA	20048583	rs10503675	8	20072831	G	A	0.329026	0.0115666	0.0493941	0.814853	-0.530544	0.0317208	8.55651e-63	-0.0218014	0.09311	0.815	0.0931377	0.0667464	11	ATP6V1B2	0.959	0.978	0.815 - 1.174
cg00727673	3	NA	53190763	rs6777221	3	53186700	G	A	0.115308	-0.0198026	0.0678005	0.770232	0.330364	0.0459989	6.87e-13	-0.0599417	0.205399	0.77	0.770416	0.637829	6	PRKCD	0.95	0.942	0.63 - 1.409
cg00750088	6	NA	41649914	rs9462738	6	41664501	T	G	0.354871	-0.0218367	0.0484144	0.651963	0.397619	0.0337076	4.08687e-32	-0.0549187	0.12185	0.652	0.841088	0.337539	6	TFEB	0.903	0.947	0.745 - 1.202
cg00759427	20	NA	62708630	rs6062342	20	62695878	C	A	0.251491	-0.0148886	0.0523734	0.776197	0.293227	0.0363686	7.46613e-16	-0.050775	0.178721	0.776	0.776333	0.939017	3	RGS19	0.95	0.95	0.67 - 1.349
cg00765233	2	NA	235877260	rs972514	2	235745098	C	T	0.144135	0.0679577	0.0644962	0.292034	-0.261272	0.0432359	1.51326e-09	-0.260103	0.250579	0.299	0.299266	0.0607085	5	SH3BP4	0.716	0.771	0.472 - 1.26
cg00773902	19	NA	19007324	rs1127821	19	19011244	C	T	0.484095	-0.0657877	0.0462401	0.154811	0.3434	0.0324143	3.17405e-26	-0.191577	0.135863	0.159	0.158515	0.0984561	13	CERS1	0.569	0.826	0.633 - 1.078
cg00776917	14	NA	30691759	rs12436395	14	30706026	T	C	0.466203	0.0217615	0.0462918	0.638288	0.332441	0.0321747	5.03031e-25	0.0654598	0.139392	0.639	0.505273	0.226506	9	PRKD1	0.898	1.068	0.812 - 1.403
cg00777063	17	NA	45855553	rs4794110	17	45847230	C	T	0.28827	-0.00995033	0.0500896	0.842536	-0.68203	0.0338511	2.80489e-90	0.0145893	0.0734455	0.843	0.326374	0.24973	18	OSBPL7	0.966	1.015	0.879 - 1.172
cg00787305	9	NA	139378815	rs1128877	9	139323201	G	A	0.121272	0.0358345	0.0683653	0.600166	0.284624	0.0457183	4.79696e-10	0.125901	0.241045	0.601	0.601452	0.0581369	4	SEC16A	0.89	1.134	0.707 - 1.819
cg00797779	17	NA	74097330	rs7207208	17	73820935	A	G	0.0238569	-0.248205	0.149556	0.0969924	-1.04956	0.129137	4.38372e-16	0.236485	0.145435	0.104	0.0976951	0.595204	3	EXOC7	0.514	1.267	0.953 - 1.685
cg00820065	20	NA	33292135	rs6120708	20	33335526	A	G	0.393638	0.0440169	0.0468848	0.347818	-0.177469	0.0319809	2.86964e-08	-0.248026	0.26794	0.355	0.354614	0.0225142	7	TP53INP2	0.758	0.78	0.462 - 1.319
cg00840332	7	NA	127881269	rs10249476	7	127877026	T	G	0.371769	0.0119286	0.0481031	0.80415	0.207803	0.0340743	1.0706e-09	0.0574035	0.231676	0.804	0.804308	0.109824	3	LEP	0.959	1.059	0.673 - 1.668
cg00846647	17	NA	44060252	rs169201	17	44790203	G	A	0.224652	0.184404	0.0588587	0.00173033	-1.15019	0.033665	7.83514e-256	-0.160325	0.0513879	0.002	0.0122318	2.22336e-38	11	MAPT	0.153	0.852	0.77 - 0.942
cg00868074	16	NA	87441555	rs933717	16	87415250	C	T	0.441352	0.104139	0.0463917	0.0247825	0.274723	0.0331867	1.25157e-16	0.379069	0.174966	0.03	0.0845433	0.317232	10	MAP1LC3B	0.342	1.461	1.037 - 2.059
cg00874032	3	NA	5095248	rs17791096	3	5093858	A	G	0.493042	0.00598207	0.0461772	0.896926	0.414854	0.0316775	3.46239e-39	0.0144197	0.111315	0.897	0.557055	0.713591	9	ARL8B	0.982	1.015	0.816 - 1.262
cg00894697	1	NA	20826246	rs17412284	1	20830127	A	G	0.116302	0.0806579	0.0742305	0.277219	-1.01497	0.0467307	1.34214e-104	-0.0794684	0.0732272	0.278	0.709163	0.0495934	20	MUL1	0.701	0.924	0.8 - 1.066
cg00901401	2	NA	24272044	rs3731620	2	24262060	A	G	0.140159	-0.109926	0.0696567	0.11454	-0.330652	0.0448822	1.74367e-13	0.332452	0.215443	0.123	0.192077	0.208254	6	FKBP1B	0.536	1.394	0.914 - 2.127
cg00933411	8	NA	13373090	rs1209107	8	13082745	A	C	0.37674	0.0109399	0.0475607	0.818076	0.314442	0.0331631	2.50213e-21	0.0347915	0.151299	0.818	0.43005	0.219195	20	DLC1	0.959	1.035	0.77 - 1.393
cg00935119	6	NA	36647544	rs4714000	6	36637597	T	C	0.137177	0.110647	0.0672861	0.100088	-0.765332	0.0453557	6.99026e-64	-0.144574	0.088334	0.102	0.195907	0.00183354	5	CDKN1A	0.507	0.865	0.728 - 1.029
cg00938672	8	NA	120885997	rs4870991	8	120884536	T	G	0.318091	-0.0108587	0.0503804	0.829351	-0.215069	0.0348926	7.10437e-10	0.0504893	0.234395	0.829	0.829453	0.0820805	5	DEPTOR	0.961	1.052	0.664 - 1.665
cg00945209	17	NA	76801579	rs4796817	17	76802648	T	C	0.223658	-0.0473013	0.0557582	0.396255	-0.35867	0.0387424	2.08647e-20	0.13188	0.156109	0.398	0.398228	0.028463	15	USP36	0.785	1.141	0.84 - 1.549
cg00946598	1	NA	44117093	rs1887402	1	44036085	A	G	0.353877	-0.0160278	0.0475615	0.736124	0.291882	0.0342616	1.60642e-17	-0.0549119	0.163075	0.736	0.810553	0.249187	20	KDM4A	0.938	0.947	0.688 - 1.303
cg00972288	10	NA	69644348	rs597889	10	69724433	A	G	0.34493	0.064851	0.0486928	0.182913	-0.832747	0.0297154	8.2783e-173	-0.077876	0.0585385	0.183	0.0732714	0.000222297	20	SIRT1	0.607	0.925	0.825 - 1.038
cg00979260	1	NA	63419352	rs1191758	1	63422910	C	T	0.250497	-0.0009995	0.0551574	0.985542	-0.384324	0.0392034	1.08914e-22	0.00260067	0.143518	0.986	0.985542	0.768076	3	ATG4C	0.993	1.003	0.757 - 1.328
cg00979931	11	NA	72533664	rs7107376	11	72640991	G	T	0.337972	0.0532953	0.0496447	0.283031	0.389078	0.0356371	9.47893e-28	0.136979	0.128211	0.285	0.285348	0.00151261	20	ATG16L2	0.701	1.147	0.892 - 1.474
cg00989229	16	NA	85989874	rs9933690	16	85993295	T	C	0.293241	-0.091348	0.0502363	0.0690082	0.203633	0.0367509	3.00934e-08	-0.448592	0.259645	0.084	0.0840402	7.81802e-05	4	IRF8	0.484	0.639	0.384 - 1.062
cg00990212	12	NA	6641042	rs10849482	12	6635274	A	G	0.210736	0.0363319	0.0542557	0.503086	0.216956	0.0363672	2.43568e-09	0.167462	0.251647	0.506	0.793148	0.635017	9	GAPDH	0.833	1.182	0.722 - 1.936
cg01020859	4	NA	52940620	rs11722603	4	52969732	A	G	0.380716	-0.0118702	0.0473403	0.802014	0.783544	0.0305469	4.1746e-145	-0.0151494	0.0604211	0.802	0.665926	0.211167	19	SPATA18	0.959	0.985	0.875 - 1.109
cg01026730	5	NA	78224071	rs337887	5	78229036	C	T	0.466203	-0.0119286	0.0462437	0.796445	-0.562058	0.0322361	4.42372e-68	0.0212231	0.0822847	0.796	0.98418	0.743269	20	ARSB	0.957	1.021	0.869 - 1.2
cg01030476	1	NA	236686564	rs2243527	1	236706780	C	T	0.259443	0.126584	0.0532924	0.017536	0.595673	0.0361446	5.08735e-61	0.212506	0.0903904	0.019	0.0358998	2.06941e-13	20	LGALS8	0.288	1.237	1.036 - 1.476
cg01032119	5	NA	10857295	rs11743009	5	10852242	G	A	0.299205	0.0237805	0.0494483	0.630576	0.943027	0.0282214	8.21383e-245	0.0252172	0.0524412	0.631	0.656469	0.126832	19	DAP	0.894	1.026	0.925 - 1.137
cg01044293	2	NA	173296469	rs10166912	2	173274750	G	A	0.157058	0.0618754	0.0666035	0.352883	0.278348	0.0460179	1.46024e-09	0.222295	0.242087	0.358	0.358491	0.399153	4	ITGA6	0.762	1.249	0.777 - 2.007
cg01059398	3	NA	172235808	rs365238	3	172241866	C	T	0.140159	0.0619818	0.0688764	0.368174	-0.312389	0.0505002	6.1752e-10	-0.198412	0.222804	0.373	0.373184	0.273752	6	TNFSF10	0.779	0.82	0.53 - 1.269
cg01064725	1	NA	204461714	rs7556371	1	204457336	G	A	0.270378	0.0962907	0.0512084	0.0600578	0.519042	0.0344299	2.35265e-51	0.185516	0.0994239	0.062	0.124487	7.62162e-05	15	PIK3C2B	0.451	1.204	0.991 - 1.463
cg01068407	7	NA	150714809	rs2373929	7	150714812	A	G	0.44334	0.0592119	0.0465457	0.203329	0.901182	0.0279254	1.78345e-228	0.0657047	0.0516897	0.204	0.0251952	0.0384951	7	ATG9B	0.639	1.068	0.965 - 1.182
cg01068906	16	NA	50745944	rs2076756	16	50756881	G	A	0.225646	-0.0276152	0.0523188	0.59762	-0.342807	0.036863	1.41108e-20	0.080556	0.152864	0.598	0.598209	0.132006	7	NOD2	0.89	1.084	0.803 - 1.463
cg01077185	7	NA	149562623	rs3735333	7	149565163	A	G	0.395626	0.0009995	0.0477485	0.983299	-0.526151	0.033306	3.23853e-56	-0.00189964	0.0907506	0.983	0.983299	0.619782	9	ATP6V0E2	0.993	0.998	0.835 - 1.192
cg01079407	6	NA	162964378	rs2846466	6	162964645	A	G	0.410537	-0.0312843	0.0466548	0.502508	-0.265031	0.0332143	1.47001e-15	0.11804	0.176656	0.504	0.50401	0.0643789	20	PARK2	0.83	1.125	0.796 - 1.591
cg01106909	11	NA	1778627	rs17571	11	1782594	A	G	0.0735586	-0.115186	0.0903727	0.202463	0.441311	0.0566727	6.86093e-15	-0.261009	0.207507	0.208	0.208454	0.890369	3	CTSD	0.639	0.77	0.513 - 1.157
cg01109574	2	NA	36824259	rs13406184	2	36791226	C	T	0.384692	0.107363	0.0484084	0.0265645	-0.340747	0.0327807	2.6201e-25	-0.315081	0.145263	0.03	0.0300799	3.38465e-06	18	FEZ2	0.342	0.73	0.549 - 0.97
cg01129966	11	NA	22851401	rs10833818	11	22816572	C	T	0.450298	-0.0198026	0.0464101	0.669607	-0.388413	0.0322314	1.92166e-33	0.0509833	0.119561	0.67	0.308759	0.147389	9	SVIP	0.914	1.052	0.832 - 1.33
cg01134139	6	NA	168435636	rs227240	6	168415705	A	G	0.124254	-0.0968414	0.0722851	0.180338	0.437829	0.0528002	1.11176e-16	-0.221185	0.16724	0.186	0.0141434	0.230729	7	KIF25	0.607	0.802	0.578 - 1.112
cg01144387	22	NA	50688232	rs5771242	22	50661869	T	C	0.229622	-0.0198966	0.0528212	0.706413	0.683633	0.0352011	5.15283e-84	-0.0291042	0.07728	0.706	0.283854	0.595535	17	HDAC10	0.927	0.971	0.835 - 1.13
cg01179328	22	NA	32750845	rs9621386	22	32508445	T	C	0.175944	0.0544882	0.061922	0.378887	0.325136	0.0412901	3.42325e-15	0.167586	0.191635	0.382	0.381843	0.0317112	19	RFPL3	0.781	1.182	0.812 - 1.721
cg01192746	5	NA	179717478	rs3749791	5	179721688	A	C	0.403579	0.00498754	0.0476418	0.916623	-0.358017	0.0334447	9.67134e-27	-0.013931	0.133078	0.917	0.515628	0.876893	8	MAPK9	0.982	0.986	0.76 - 1.28
cg01206211	2	NA	36825736	rs848642	2	36782886	A	G	0.289264	0.0751075	0.0498885	0.132194	0.568502	0.0340263	1.15206e-62	0.132115	0.0881099	0.134	0.410923	0.0042079	16	FEZ2	0.548	1.141	0.96 - 1.356
cg01211097	16	NA	84732969	rs9928495	16	84782765	G	A	0.142147	0.0308717	0.0642765	0.631017	0.456512	0.0424778	6.11692e-27	0.0676252	0.14094	0.631	0.631358	0.0816385	12	USP10	0.894	1.07	0.812 - 1.41
cg01227078	5	NA	110074645	rs3985087	5	110072656	A	C	0.0894632	0.120446	0.0820167	0.141954	-0.447738	0.0559833	1.26764e-15	-0.26901	0.186243	0.149	0.148625	0.00891554	14	SLC25A46	0.566	0.764	0.53 - 1.101
cg01233620	16	NA	11041382	rs11649025	16	11190930	C	T	0.0964215	0.0855579	0.0772713	0.26819	0.284049	0.0488052	5.88278e-09	0.301208	0.276914	0.277	0.276714	0.0396008	11	CLEC16A	0.7	1.351	0.785 - 2.326
cg01245766	14	NA	73494282	rs362393	14	73689629	A	G	0.0815109	-0.0648586	0.0873441	0.457746	0.380863	0.0557404	8.32703e-12	-0.170294	0.230682	0.46	0.460382	0.947635	9	ZFYVE1	0.817	0.843	0.537 - 1.326
cg01248426	8	NA	87111155	rs7836003	8	87111515	C	A	0.476143	0.000500125	0.0461657	0.991356	-0.233238	0.0320203	3.23934e-13	-0.00214427	0.197934	0.991	0.991356	0.646827	20	ATP6V0D2	0.994	0.998	0.677 - 1.471
cg01254303	12	NA	119592035	rs11064685	12	119590881	C	T	0.0715706	0.107029	0.0999118	0.284064	1.34161	0.0694809	4.51097e-83	0.0797767	0.0745862	0.285	0.284804	5.20145e-07	6	HSPB8	0.701	1.083	0.936 - 1.254
cg01275932	9	NA	139367244	rs4379550	9	139376426	G	A	0.397614	0.061769	0.0466394	0.185372	0.247359	0.0325328	2.88544e-14	0.249714	0.191389	0.192	0.191978	0.0318773	6	SEC16A	0.617	1.284	0.882 - 1.868
cg01276466	12	NA	68542151	rs2069727	12	68548223	C	T	0.463221	0.00220242	0.0461184	0.961911	0.292423	0.0325276	2.47223e-19	0.00753161	0.157713	0.962	0.961911	0.111286	19	IFNG	0.993	1.008	0.74 - 1.373
cg01280080	2	NA	216177276	rs16853834	2	216210236	T	C	0.163022	0.00598207	0.062591	0.923859	-0.680012	0.043198	7.82701e-56	-0.00879701	0.0920457	0.924	0.928469	0.0978993	13	ATIC	0.985	0.991	0.828 - 1.187
cg01289861	3	NA	10182921	rs3732966	3	10015740	T	C	0.148111	-0.0077298	0.0595402	0.896705	0.403605	0.0404004	1.68363e-23	-0.0191519	0.147533	0.897	0.896714	0.035441	11	VHL	0.982	0.981	0.735 - 1.31
cg01299925	12	NA	91741789	rs12816237	12	91750321	C	A	0.250497	0.0101514	0.0511034	0.842541	-0.258676	0.0360558	7.26695e-13	-0.0392438	0.197634	0.843	0.8426	0.986596	6	DCN	0.966	0.962	0.653 - 1.416
cg01301339	5	NA	180673096	rs888709	5	180673228	G	A	0.23161	0.076881	0.0548605	0.161097	0.282765	0.0386305	2.48475e-13	0.27189	0.197538	0.169	0.1687	0.000209153	5	GNB2L1	0.588	1.312	0.891 - 1.933
cg01312828	6	NA	41648365	rs9462738	6	41664501	T	G	0.354871	-0.0218367	0.0484144	0.651963	-0.369793	0.0340869	2.02645e-27	0.0590512	0.131036	0.652	0.652243	0.125732	5	TFEB	0.903	1.061	0.821 - 1.371
cg01340163	4	NA	55990582	rs6818203	4	56015250	C	T	0.16998	0.00230265	0.0629546	0.970823	0.266021	0.043348	8.41679e-10	0.0086559	0.236657	0.971	0.970823	0.581813	3	KDR	0.993	1.009	0.634 - 1.604
cg01347048	10	NA	104387773	rs17114803	10	104386934	C	T	0.0934394	-0.123102	0.0789104	0.118755	-0.478109	0.056635	3.12093e-17	0.257477	0.167841	0.125	0.125018	1.74531e-05	14	TRIM8	0.542	1.294	0.931 - 1.798
cg01360281	5	NA	154070385	rs6863954	5	154097770	C	T	0.501988	-0.0344014	0.0462046	0.456547	0.321982	0.033022	1.83501e-22	-0.106842	0.143918	0.458	0.457855	0.0398121	20	LARP1	0.817	0.899	0.678 - 1.192
cg01368799	11	NA	117014884	rs500389	11	117100594	G	A	0.424453	0.102033	0.0469696	0.0298315	-0.358066	0.0317028	1.39752e-29	-0.284956	0.13358	0.033	0.0876588	9.74766e-06	20	PAFAH1B2	0.349	0.752	0.579 - 0.977
cg01380361	1	NA	207225647	rs10864035	1	207208335	T	C	0.413519	0.0506931	0.046484	0.275471	0.189531	0.032258	4.21672e-09	0.267467	0.249448	0.284	0.283614	0.0412157	6	YOD1	0.701	1.307	0.801 - 2.131
cg01389728	10	NA	6620572	rs10904701	10	6702598	C	T	0.282306	0.0631528	0.0497251	0.204071	-0.440061	0.0357633	8.53207e-35	-0.143509	0.113596	0.206	0.245106	0.154492	13	PRKCQ	0.639	0.866	0.693 - 1.082
cg01412419	16	NA	87856264	rs4843718	16	87878476	A	G	0.27336	-0.0387408	0.0522413	0.458345	0.58254	0.0363843	1.07535e-57	-0.0665032	0.0897746	0.459	0.197264	0.029774	18	SLC7A5	0.817	0.936	0.785 - 1.116
cg01449677	17	NA	76794888	rs2279308	17	76794981	A	G	0.431412	-0.078935	0.0468029	0.0916917	-0.215511	0.0319923	1.62433e-11	0.366269	0.223875	0.102	0.10183	5.71442e-05	13	USP36	0.507	1.442	0.93 - 2.237
cg01460481	11	NA	125326162	rs666160	11	125326615	G	A	0.121272	-0.255417	0.0730461	0.000471131	0.861807	0.0496614	1.8503e-67	-0.296374	0.0864627	0.00061	0.00584206	3.57657e-13	20	FEZ1	0.081	0.744	0.628 - 0.881
cg01464730	17	NA	78809873	rs746405	17	78812175	G	T	0.420477	0.0410304	0.0471801	0.384489	0.536526	0.0319715	3.34026e-63	0.0764742	0.0880542	0.385	0.385126	0.273827	16	RPTOR	0.781	1.079	0.908 - 1.283
cg01474677	9	NA	133586259	rs894242	9	133553287	A	G	0.082505	-0.083599	0.0856191	0.328863	-0.797883	0.0607117	1.88715e-39	0.104776	0.107604	0.33	0.540502	0.887854	4	ABL1	0.742	1.11	0.899 - 1.371
cg01483119	17	NA	80551543	rs3794716	17	80559167	A	G	0.0785288	-0.262794	0.0981386	0.00741109	-0.913235	0.0674619	9.45189e-42	0.287762	0.109545	0.009	0.00653494	NA	NA	FOXK2	0.221	1.333	1.076 - 1.653
cg01489177	19	NA	55828178	rs7246479	19	55824332	T	G	0.493042	-0.0248051	0.0462241	0.591525	-0.42678	0.0322428	5.40465e-40	0.0581216	0.108398	0.592	0.59183	0.290313	9	TMEM150B	0.89	1.06	0.857 - 1.311
cg01505275	11	NA	4628823	rs7951206	11	4611654	A	G	0.054672	-0.0956302	0.0963889	0.321135	0.713221	0.0614769	4.05188e-31	-0.134082	0.135639	0.323	0.459897	0.721462	12	TRIM68	0.731	0.875	0.67 - 1.141
cg01514075	1	NA	7832357	rs228654	1	7897228	A	G	0.0964215	-0.092554	0.0770077	0.22941	0.824843	0.0551918	1.67843e-50	-0.112208	0.0936619	0.231	0.116712	0.0988789	12	VAMP3	0.663	0.894	0.744 - 1.074
cg01516792	17	NA	78779140	rs7208536	17	78749786	T	C	0.277336	-0.00240288	0.0530366	0.963863	0.370386	0.0370491	1.56829e-23	-0.0064875	0.143194	0.964	0.901629	0.90321	18	RPTOR	0.993	0.994	0.75 - 1.315
cg01517832	11	NA	1329962	rs7113348	11	1354704	T	C	0.0894632	-0.0512933	0.093492	0.583254	1.12717	0.060376	8.82707e-78	-0.0455063	0.08298	0.583	0.744533	0.403659	13	TOLLIP	0.882	0.956	0.812 - 1.124
cg01531058	19	NA	59067255	rs8100253	19	59087479	A	G	0.0457256	-0.222519	0.12402	0.0727783	-0.966751	0.0774351	9.05289e-36	0.230172	0.129603	0.076	0.254115	0.171762	4	CHMP2A	0.484	1.259	0.976 - 1.623
cg01538166	17	NA	17743987	rs3183702	17	17747289	A	G	0.410537	-0.0692429	0.0483973	0.152511	0.347776	0.0333761	2.01179e-25	-0.199102	0.140468	0.156	0.15636	0.000216697	20	SREBF1	0.569	0.819	0.622 - 1.079
cg01542023	16	NA	28550637	rs4788073	16	28594549	G	A	0.326044	-0.134531	0.0476505	0.00475341	-0.410037	0.0333989	1.20453e-34	0.328095	0.119244	0.006	0.00593287	8.26903e-23	13	NUPR1	0.198	1.388	1.099 - 1.754
cg01546563	8	NA	11567189	rs11785555	8	11572284	G	T	0.0775348	-0.19062	0.0900054	0.0341858	0.830362	0.0588256	3.04186e-45	-0.229562	0.109606	0.036	0.00148807	1.12845e-07	20	GATA4	0.349	0.795	0.641 - 0.985
cg01549106	5	NA	10788719	rs2964796	5	10789570	C	T	0.243539	0.0201007	0.0561386	0.720302	-0.540721	0.0381841	1.59935e-45	-0.0371739	0.103855	0.72	0.965884	0.675396	20	DAP	0.932	0.964	0.786 - 1.181
cg01555705	16	NA	57418351	rs496772	16	57512366	G	A	0.261431	0.0149106	0.0529872	0.778404	0.239005	0.0371955	1.31321e-10	0.0623862	0.221912	0.779	0.175366	0.125423	17	CX3CL1	0.952	1.064	0.689 - 1.644
cg01557411	1	NA	28587248	rs8559	1	28564252	G	A	0.368787	0.0482453	0.0480944	0.315794	-0.57868	0.0329561	5.06457e-69	-0.0833713	0.0832461	0.317	0.89595	0.248333	20	SESN2	0.726	0.92	0.782 - 1.083
cg01561259	17	NA	78560781	rs4889863	17	78550468	G	A	0.235586	-0.0178399	0.0534768	0.738681	0.464399	0.0372074	9.43767e-36	-0.038415	0.115194	0.739	0.876865	0.219186	20	RPTOR	0.938	0.962	0.768 - 1.206
cg01579299	8	NA	27450062	rs7814146	8	27430572	A	C	0.33002	-0.0307685	0.0483937	0.52491	0.78894	0.0302281	3.69072e-150	-0.0389998	0.0613584	0.525	0.349407	0.0642114	18	CLU	0.842	0.962	0.853 - 1.085
cg01606800	14	NA	94855990	rs6575424	14	94854852	T	C	0.338966	0.0667236	0.0491073	0.174232	-0.274	0.0337751	4.95962e-16	-0.243517	0.18172	0.18	0.180224	0.0506359	13	SERPINA1	0.607	0.784	0.549 - 1.119
cg01617117	2	NA	37384381	rs12712526	2	37383315	G	A	0.489066	0.0538228	0.0460878	0.242875	-0.542316	0.0317237	1.61779e-65	-0.0992462	0.0851814	0.244	0.361093	0.0386581	20	EIF2AK2	0.675	0.906	0.766 - 1.07
cg01640711	14	NA	73448582	rs1990059	14	73569475	G	A	0.111332	-0.0898407	0.075366	0.233238	-0.409822	0.0590624	3.95474e-12	0.219219	0.186594	0.24	0.240056	0.00385791	7	ZFYVE1	0.674	1.245	0.864 - 1.795
cg01640727	17	NA	44029468	rs173365	17	43901074	A	G	0.44334	-0.108811	0.046978	0.0205467	-0.255369	0.0331925	1.43076e-14	0.426093	0.192117	0.027	0.0265629	0.00158739	6	MAPT	0.322	1.531	1.051 - 2.231
cg01677386	11	NA	118938358	rs4614	11	118952371	G	A	0.360835	0.0213258	0.0469294	0.649524	-0.251515	0.0328536	1.92364e-14	-0.0847893	0.186915	0.65	0.650099	0.0973051	5	VPS11	0.902	0.919	0.637 - 1.325
cg01678833	22	NA	43547171	rs762960	22	43551052	T	C	0.343936	-0.0104545	0.0492873	0.832018	-0.306849	0.0347842	1.12908e-18	0.0340705	0.16067	0.832	0.832066	0.981528	6	TSPO	0.962	1.035	0.755 - 1.418
cg01690366	17	NA	36956315	rs12453325	17	36937185	C	A	0.0477137	-0.0506931	0.0977128	0.603902	-0.732431	0.0705198	2.86652e-25	0.0692121	0.133575	0.604	0.707638	0.120692	3	PIP4K2B	0.89	1.072	0.825 - 1.392
cg01712671	2	NA	218938889	rs10187555	2	218920510	A	G	0.425447	-0.0360418	0.0471383	0.444512	0.188838	0.0335598	1.83469e-08	-0.190861	0.251917	0.449	0.44867	0.135992	11	RUFY4	0.817	0.826	0.504 - 1.354
cg01714809	17	NA	1627706	rs7221974	17	1630584	G	A	0.261431	0.00571631	0.0519908	0.91245	0.262518	0.0354157	1.23955e-13	0.0217749	0.198068	0.912	0.91246	0.759476	5	WDR81	0.982	1.022	0.693 - 1.507
cg01745789	7	NA	127911866	rs6979784	7	127916208	A	G	0.192843	-0.0773131	0.0584341	0.185808	0.580789	0.0393963	3.45196e-49	-0.133117	0.101016	0.188	0.342906	0.445235	4	LEP	0.608	0.875	0.718 - 1.067
cg01762785	22	NA	42226837	rs9607821	22	41983938	T	C	0.416501	0.00895974	0.0464921	0.847182	-0.527444	0.0310959	1.57238e-64	-0.0169871	0.0881517	0.847	0.56217	0.353689	20	SREBF2	0.966	0.983	0.827 - 1.169
cg01765641	3	NA	17781888	rs4349529	3	17792118	A	G	0.473161	0.0525924	0.0460685	0.253615	0.245269	0.0323246	3.25607e-14	0.214427	0.189942	0.259	0.258937	0.000359304	15	TBC1D5	0.686	1.239	0.854 - 1.798
cg01777861	4	NA	56023843	rs2071559	4	55992366	G	A	0.485089	0.0421771	0.0460053	0.359254	0.852072	0.0281742	6.45348e-201	0.0494995	0.0540171	0.359	0.359474	0.0760941	8	KDR	0.762	1.051	0.945 - 1.168
cg01779934	17	NA	74375745	rs447921	17	74414559	T	C	0.151093	-0.116983	0.0681743	0.0861731	-0.371951	0.0465412	1.32897e-15	0.314512	0.187465	0.093	0.298856	0.268388	5	SPHK1	0.497	1.37	0.948 - 1.978
cg01780754	8	NA	77913262	rs4507742	8	77899752	T	C	0.374751	-0.0488752	0.0479977	0.308544	0.598787	0.0318269	5.81104e-79	-0.0816236	0.0802755	0.309	0.129354	0.00121684	14	PEX2	0.724	0.922	0.787 - 1.079
cg01799521	1	NA	39305163	rs874243	1	39340862	G	A	0.217694	-0.0285875	0.0571738	0.617068	0.257065	0.0402512	1.6971e-10	-0.111207	0.223091	0.618	0.618142	0.0146514	6	RRAGC	0.892	0.895	0.578 - 1.385
cg01803679	16	NA	28550269	rs12446550	16	28543381	A	G	0.353877	0.161268	0.0470257	0.000605009	-0.259491	0.0328835	2.99248e-15	-0.621478	0.197596	0.002	0.00165975	1.44763e-10	10	NUPR1	0.153	0.537	0.365 - 0.791
cg01809281	2	NA	24162256	rs6545222	2	24235704	G	A	0.232604	0.134103	0.0557828	0.0162159	0.217972	0.038103	1.06154e-08	0.615231	0.277597	0.027	0.0266727	1.76605e-06	10	UBXN2A	0.322	1.85	1.074 - 3.188
cg01809927	1	NA	236711969	rs15701	1	236711323	T	C	0.324056	-0.110708	0.0495906	0.0255859	-0.202085	0.0348792	6.87888e-09	0.547829	0.262981	0.037	0.0372375	0.0041582	11	LGALS8	0.349	1.729	1.033 - 2.896
cg01810713	16	NA	85966031	rs366078	16	85964563	C	T	0.134195	-0.0516432	0.068565	0.451329	-0.542569	0.0444173	2.57664e-34	0.0951828	0.126611	0.452	0.452188	0.01346	11	IRF8	0.817	1.1	0.858 - 1.41
cg01815167	8	NA	20106574	rs2935312	8	20109187	A	C	0.324056	0.0925792	0.0482936	0.055237	-0.218074	0.0329935	3.85367e-11	-0.424531	0.230582	0.066	0.065602	0.000147313	9	LZTS1	0.456	0.654	0.416 - 1.028
cg01816775	22	NA	36682843	rs4820230	22	36709539	G	A	0.345924	0.0292229	0.0484961	0.546786	-0.308859	0.0340443	1.16566e-19	-0.0946156	0.157363	0.548	0.528243	0.0355543	10	APOL1	0.861	0.91	0.668 - 1.238
cg01829163	16	NA	87871160	rs1007631	16	87856095	A	G	0.4334	-0.0761254	0.0464603	0.101317	0.816664	0.0277241	1.02749e-190	-0.093215	0.0569783	0.102	0.250351	0.0114904	19	SLC7A5	0.507	0.911	0.815 - 1.019
cg01840965	22	NA	32601654	rs130407	22	32472930	C	A	0.359841	-0.0109399	0.0477824	0.818906	-0.368951	0.0325467	8.69755e-30	0.0296514	0.129535	0.819	0.818942	0.0435868	20	RFPL2	0.959	1.03	0.799 - 1.328
cg01845451	11	NA	67805250	rs1547890	11	67915693	A	G	0.23161	0.0601539	0.0544523	0.269286	0.506686	0.0369325	7.78479e-43	0.11872	0.107815	0.271	0.521979	0.0973213	8	TCIRG1	0.693	1.126	0.912 - 1.391
cg01853276	2	NA	24162441	rs12475813	2	24139520	T	C	0.445328	-0.00642057	0.0466793	0.890599	0.189236	0.0323303	4.82173e-09	-0.0339289	0.24674	0.891	0.890629	0.0347689	15	UBXN2A	0.982	0.967	0.596 - 1.568
cg01884549	12	NA	116997308	rs8181730	12	116999958	A	G	0.180915	0.0285875	0.0615249	0.642183	-0.436216	0.0426312	1.42072e-24	-0.0655352	0.141188	0.643	0.642525	0.0561637	8	MAP1LC3B2	0.898	0.937	0.71 - 1.235
cg01901788	20	NA	33145848	rs6060043	20	33364584	C	T	0.129225	0.0252152	0.0628321	0.688191	0.700399	0.0393595	7.74129e-71	0.0360012	0.0897318	0.688	0.0753427	0.353362	20	MAP1LC3A	0.926	1.037	0.869 - 1.236
cg01919628	13	NA	37633193	rs1199984	13	37645615	G	A	0.0864811	-0.0334348	0.0752405	0.656773	0.804414	0.0503629	1.99117e-57	-0.0415642	0.0935707	0.657	0.64694	0.00510389	17	FAM48A	0.906	0.959	0.799 - 1.152
cg01921059	7	NA	116328032	rs2237712	7	116338658	G	A	0.0417495	0.0718183	0.117117	0.539732	-2.78474	0.0756772	2.01698e-296	-0.02579	0.0420626	0.54	0.57457	0.399846	5	MET	0.858	0.975	0.897 - 1.058
cg01924868	8	NA	26305569	rs6557920	8	26303941	C	T	0.055666	-0.176471	0.0991923	0.0752267	-0.585303	0.0712931	2.21548e-16	0.301504	0.173405	0.082	0.26025	0.831009	3	BNIP3L	0.484	1.352	0.962 - 1.899
cg01934064	17	NA	44064242	rs199533	17	44828931	A	G	0.222664	-0.175783	0.0589918	0.00288449	0.528987	0.0399269	4.57922e-40	-0.332301	0.114304	0.004	0.00250973	2.25589e-17	10	MAPT	0.17	0.717	0.573 - 0.897
cg01951963	16	NA	85942346	rs438323	16	85926401	C	T	0.0347913	0.177931	0.128699	0.166807	-0.608407	0.0898691	1.28845e-11	-0.292454	0.2159	0.176	0.175552	0.0344932	3	IRF8	0.601	0.746	0.489 - 1.14
cg01966878	4	NA	90757139	rs2301134	4	90758945	A	G	0.514911	0.079735	0.0462096	0.0844361	0.767004	0.0294403	1.25007e-149	0.103956	0.0603789	0.085	0.00499427	0.000320176	20	SNCA	0.484	1.11	0.986 - 1.249
cg01990695	6	NA	168416740	rs11751451	6	168413393	A	G	0.146123	0.198851	0.0683784	0.00363636	-1.49889	0.0366104	0	-0.132666	0.0457344	0.004	0.00223611	0.00227585	17	KIF25	0.17	0.876	0.801 - 0.958
cg02017109	5	NA	76788595	rs33198	5	76789265	G	T	0.451292	0.0224501	0.0460723	0.62606	0.350363	0.0321632	1.24092e-27	0.0640767	0.13163	0.626	0.626405	0.122298	20	WDR41	0.893	1.066	0.824 - 1.38
cg02017208	14	NA	102547744	rs3736807	14	102552775	T	G	0.16004	0.0788112	0.0631162	0.211786	-0.554229	0.0441228	3.45715e-36	-0.1422	0.114442	0.214	0.214036	0.0597327	20	HSP90AA1	0.643	0.867	0.693 - 1.086
cg02033669	17	NA	78917019	rs9908270	17	78895889	C	A	0.446322	0.0599623	0.0465106	0.197322	0.195398	0.0324354	1.69937e-09	0.306873	0.24342	0.207	0.207427	0.583706	6	RPTOR	0.639	1.359	0.843 - 2.19
cg02061660	5	NA	110088130	rs3843243	5	110088247	G	T	0.0894632	-0.0188218	0.0844336	0.823599	-0.524373	0.0636023	1.6577e-16	0.0358939	0.161077	0.824	0.823662	0.110279	20	SLC25A46	0.959	1.037	0.756 - 1.421
cg02071243	4	NA	186049926	rs1486668	4	186045738	A	G	0.271372	-0.0779615	0.0528851	0.140436	-0.527584	0.0367808	1.16163e-46	0.147771	0.100768	0.143	0.142528	0.474394	19	SLC25A4	0.553	1.159	0.951 - 1.412
cg02097604	17	NA	17750910	rs2955355	17	17948475	G	A	0.37674	0.100815	0.0493851	0.0412106	-0.194476	0.0354053	3.95538e-08	-0.518394	0.27091	0.056	0.0556806	8.56849e-06	8	SREBF1	0.424	0.595	0.35 - 1.013
cg02101434	16	NA	11042372	rs8055876	16	11042394	A	G	0.102386	-0.0934319	0.0725474	0.19779	0.718292	0.0445395	1.64598e-58	-0.130075	0.101321	0.199	0.199217	0.0198636	20	CLEC16A	0.635	0.878	0.72 - 1.071
cg02148612	1	NA	248018816	rs7530535	1	248012296	G	A	0.258449	-0.0573251	0.0524549	0.274462	0.305636	0.0377442	5.60627e-16	-0.18756	0.173181	0.279	0.278797	0.00343848	11	TRIM58	0.701	0.829	0.59 - 1.164
cg02154074	2	NA	74756234	rs6751601	2	74624781	G	A	0.119284	-0.0266419	0.0742199	0.719626	-0.617648	0.0531135	2.94047e-31	0.0431344	0.120223	0.72	0.423862	0.151004	10	HTRA2	0.932	1.044	0.825 - 1.322
cg02156598	2	NA	153032696	rs17326195	2	152951133	T	C	0.178926	-0.098716	0.0589706	0.0941332	0.76063	0.0368112	7.45836e-95	-0.129782	0.0777826	0.095	0.137797	1.11921e-08	20	STAM2	0.497	0.878	0.754 - 1.023
cg02166842	7	NA	55179471	rs759159	7	55179400	T	G	0.410537	-0.0249076	0.0467493	0.594178	0.202003	0.0325808	5.64406e-10	-0.123303	0.232282	0.596	0.595534	0.191537	5	EGFR	0.89	0.884	0.561 - 1.394
cg02181506	14	NA	94856984	rs1125782	14	94860687	C	T	0.45825	0.0202027	0.047233	0.668852	-0.292452	0.0331202	1.04664e-18	-0.0690805	0.161696	0.669	0.669217	0.108448	7	SERPINA1	0.914	0.933	0.68 - 1.281
cg02182594	14	NA	78108576	rs4903620	14	78108110	C	T	0.317097	0.00853633	0.0488124	0.861174	0.598215	0.0335708	4.98826e-71	0.0142697	0.0816007	0.861	0.0317716	0.144966	20	SPTLC2	0.971	1.014	0.864 - 1.19
cg02185248	17	NA	78748494	rs7208536	17	78749786	T	C	0.277336	-0.00240288	0.0530366	0.963863	0.618798	0.0359128	1.56607e-66	-0.00388314	0.0857093	0.964	0.899225	0.929565	19	RPTOR	0.993	0.996	0.842 - 1.178
cg02198044	15	NA	56286336	rs1509408	15	56286313	C	A	0.223658	-0.076961	0.053359	0.149211	-0.412497	0.0352498	1.24336e-31	0.186574	0.130335	0.152	0.152289	0.342212	17	NEDD4	0.569	1.205	0.933 - 1.556
cg02214623	5	NA	180671896	rs2259749	5	180652241	C	T	0.222664	0.110038	0.055084	0.0457557	0.519882	0.0377913	4.6454e-43	0.21166	0.107066	0.048	0.0480523	1.50718e-07	6	GNB2L1	0.388	1.236	1.002 - 1.524
cg02220965	16	NA	31128310	rs1978487	16	31129942	C	T	0.394632	0.0387408	0.047469	0.414427	0.660861	0.0319188	3.15768e-95	0.0586217	0.0718848	0.415	0.420162	0.0128946	20	KAT8	0.801	1.06	0.921 - 1.221
cg02224002	16	NA	88769526	rs750740	16	88807338	T	C	0.464215	0.0372958	0.0462861	0.420377	-0.233467	0.032971	1.43143e-12	-0.159748	0.199535	0.423	0.0846151	0.0492617	5	RNF166	0.804	0.852	0.576 - 1.26
cg02228913	17	NA	44058016	rs169201	17	44790203	G	A	0.224652	0.184404	0.0588587	0.00173033	-1.32411	0.0296956	0	-0.139266	0.044561	0.002	0.0134731	1.43945e-40	11	MAPT	0.153	0.87	0.797 - 0.949
cg02229100	14	NA	73448651	rs17182398	14	73872613	C	A	0.054672	0.0626204	0.101051	0.535461	-0.584977	0.0787041	1.06468e-13	-0.107048	0.173343	0.537	0.536873	0.419003	4	ZFYVE1	0.854	0.898	0.64 - 1.262
cg02230254	11	NA	65586170	rs653914	11	65676516	G	A	0.437376	-0.0667236	0.0463625	0.150102	0.237995	0.033434	1.09228e-12	-0.280358	0.198746	0.158	0.158354	0.0266053	17	SNX32	0.569	0.756	0.512 - 1.115
cg02235941	16	NA	84787993	rs1862794	16	84750595	C	T	0.430417	-0.0487902	0.0468211	0.297386	-0.198281	0.0334318	3.01277e-09	0.246067	0.239753	0.305	0.304734	0.145479	4	USP10	0.72	1.279	0.799 - 2.046
cg02240665	17	NA	78683272	rs9674559	17	78715608	G	A	0.225646	0.0188771	0.0558202	0.73523	-0.286477	0.0385688	1.10502e-13	-0.0658939	0.195052	0.735	0.735494	0.620382	16	RPTOR	0.937	0.936	0.639 - 1.372
cg02249911	4	NA	185570676	rs2130392	4	185639169	G	A	0.306163	0.0430119	0.0501959	0.391511	0.796774	0.0323067	2.68143e-134	0.0539825	0.0630369	0.392	0.0308825	0.000133748	19	CASP3	0.781	1.055	0.933 - 1.194
cg02251850	17	NA	78851503	rs2289762	17	78859110	A	G	0.253479	0.0148886	0.0522301	0.7756	0.321591	0.0364156	1.03617e-18	0.0462966	0.162496	0.776	0.727765	0.679633	4	RPTOR	0.95	1.047	0.762 - 1.44
cg02254800	17	NA	78924086	rs1062935	17	78939857	C	T	0.462227	0.0430119	0.0467439	0.357489	0.194943	0.033409	5.37743e-09	0.220638	0.242745	0.363	0.363388	0.438738	8	RPTOR	0.767	1.247	0.775 - 2.007
cg02274103	17	NA	78078650	rs12952612	17	78071052	T	C	0.238569	-0.13376	0.0537618	0.0128459	-0.371872	0.0364393	1.87871e-24	0.359694	0.148805	0.016	0.0156399	1.00846e-09	14	GAA	0.268	1.433	1.07 - 1.918
cg02284014	6	NA	41674099	rs13202921	6	41687366	C	T	0.33002	-0.0657877	0.0481936	0.172231	-0.190262	0.0344436	3.31637e-08	0.345775	0.260922	0.185	0.185103	0.609499	3	TFEB	0.607	1.413	0.847 - 2.357
cg02284802	17	NA	78818578	rs2589158	17	78818603	G	A	0.161034	0.00833464	0.0602606	0.889996	0.412697	0.0402614	1.17807e-24	0.0201956	0.14603	0.89	0.890005	0.600329	4	RPTOR	0.982	1.02	0.766 - 1.359
cg02289040	1	NA	177939546	rs3813654	1	177939740	C	T	0.0785288	0.034695	0.0831609	0.67653	-0.79377	0.0585563	7.33301e-42	-0.0437091	0.104817	0.677	0.676674	0.0827995	6	SEC16B	0.92	0.957	0.779 - 1.176
cg02301929	22	NA	51066512	rs131729	22	51053719	T	C	0.319085	-0.05975	0.050051	0.232563	0.275267	0.0354178	7.72537e-15	-0.217062	0.18396	0.238	0.377916	0.773843	12	ARSA	0.672	0.805	0.561 - 1.154
cg02307586	11	NA	70048921	rs10898847	11	70045922	A	G	0.364811	0.0009995	0.0471526	0.983088	-0.480419	0.0326127	4.07544e-49	-0.00208048	0.098149	0.983	0.983088	0.73827	20	FADD	0.993	0.998	0.823 - 1.21
cg02313495	15	NA	40398007	rs11637681	15	40387971	G	A	0.264414	0.00601807	0.0517022	0.907336	-0.879037	0.0318855	2.64957e-167	-0.00684621	0.0588174	0.907	0.976642	0.484769	6	BMF	0.982	0.993	0.885 - 1.115
cg02337499	11	NA	75526473	rs6592615	11	75548772	A	G	0.0805169	0.0825012	0.0788926	0.295681	-0.471313	0.0548898	8.96318e-18	-0.175045	0.168626	0.299	0.299237	2.04402e-06	9	UVRAG	0.716	0.839	0.603 - 1.168
cg02345747	3	NA	182879754	rs1464574	3	182878838	T	C	0.432406	-0.0708517	0.0466406	0.128738	0.220672	0.032984	2.22762e-11	-0.321073	0.216738	0.139	0.138502	0.519539	9	LAMP3	0.548	0.725	0.474 - 1.109
cg02353723	16	NA	163133	rs11248850	16	163598	A	G	0.485089	0.00895974	0.0462429	0.846369	-0.201567	0.0318231	2.38916e-10	-0.0444505	0.229525	0.846	0.84644	0.710513	3	NPRL3	0.966	0.957	0.61 - 1.5
cg02365648	10	NA	133791976	rs10870270	10	133754334	A	G	0.264414	-0.0329365	0.0526804	0.531831	-0.375758	0.0378735	3.36031e-23	0.0876536	0.140476	0.533	0.433907	NA	NA	BNIP3	0.85	1.092	0.829 - 1.438
cg02372144	17	NA	58966213	rs9911155	17	58916059	T	G	0.157058	-0.0253178	0.0647635	0.695851	0.37439	0.0459975	3.97375e-16	-0.0676241	0.173183	0.696	0.696184	0.101781	9	BCAS3	0.927	0.935	0.666 - 1.312
cg02387701	11	NA	67810303	rs2075609	11	67816936	G	A	0.259443	0.0187752	0.054076	0.728441	0.390708	0.0356233	5.45938e-28	0.0480543	0.138474	0.729	0.728572	0.621537	13	TCIRG1	0.937	1.049	0.8 - 1.376
cg02388416	10	NA	133796348	rs9419406	10	133811201	C	A	0.532803	0.0527681	0.0464026	0.255463	-0.309476	0.0327116	3.05825e-21	-0.170508	0.151019	0.259	0.523658	0.00212396	3	BNIP3	0.686	0.843	0.627 - 1.134
cg02393097	8	NA	27473422	rs9314349	8	27474202	G	A	0.384692	-0.0285875	0.0477235	0.549157	0.192418	0.0338296	1.28629e-08	-0.14857	0.249391	0.551	0.551356	NA	NA	CLU	0.861	0.862	0.529 - 1.405
cg02420927	3	NA	12703582	rs6442322	3	12689858	G	A	0.405567	0.113281	0.0467297	0.0153432	-0.136664	0.0186812	2.56243e-13	-0.828901	0.360215	0.021	0.0213845	6.16637e-08	14	RAF1	0.296	0.437	0.215 - 0.884
cg02443306	11	NA	268923	rs11602954	11	202856	A	G	0.210736	0.120446	0.057076	0.0348348	-0.32164	0.0382494	4.13455e-17	-0.374475	0.182956	0.041	0.0406771	0.00462574	12	NLRP6	0.363	0.688	0.48 - 0.984
cg02454636	16	NA	87885301	rs4283235	16	87862028	G	A	0.144135	0.0383251	0.0659647	0.561244	-0.609392	0.0442566	3.88737e-43	-0.0628907	0.108343	0.562	0.0101395	0.124139	8	SLC7A5	0.866	0.939	0.759 - 1.161
cg02460419	12	NA	124198876	rs7297576	12	124171323	C	T	0.374751	0.0270629	0.0472569	0.566864	0.636692	0.0320451	7.60983e-88	0.0425055	0.0742534	0.567	0.714719	0.0314479	20	ATP6V0A2	0.869	1.043	0.902 - 1.207
cg02463988	7	NA	22817223	rs10224244	7	22870074	A	C	0.269384	0.001998	0.0507489	0.968595	0.456278	0.0349918	7.28849e-39	0.00437891	0.111224	0.969	0.0238585	0.0182444	15	TOMM7	0.993	1.004	0.808 - 1.249
cg02531787	17	NA	80621636	rs9912932	17	80627639	A	G	0.326044	-0.026036	0.0492546	0.597083	0.276466	0.0336425	2.07349e-16	-0.0941744	0.178526	0.598	0.597839	0.268256	9	WDR45L	0.89	0.91	0.641 - 1.291
cg02549595	16	NA	85947219	rs424971	16	85946450	C	T	0.44334	0.0603871	0.0464116	0.193217	0.213707	0.0325063	4.88706e-11	0.282569	0.221386	0.202	0.201827	0.00188449	10	IRF8	0.638	1.327	0.86 - 2.047
cg02574844	11	NA	5959923	rs10769353	11	5954809	C	T	0.37674	0.0722482	0.0485536	0.136748	-0.838844	0.030225	1.58801e-169	-0.0861283	0.0579647	0.137	0.0684305	3.21849e-05	20	TRIM5	0.548	0.917	0.819 - 1.028
cg02587405	4	NA	151175603	rs2290847	4	151199497	A	G	0.427435	0.0246926	0.0477187	0.604834	-0.333745	0.0328436	2.94061e-24	-0.0739863	0.143165	0.605	0.605301	0.0560453	20	LRBA	0.89	0.929	0.701 - 1.23
cg02635324	8	NA	26306648	rs13276734	8	26305735	T	C	0.241551	-0.0479305	0.0547398	0.381244	-0.222175	0.0376593	3.64342e-09	0.215733	0.24908	0.386	0.386425	0.666714	5	BNIP3L	0.781	1.241	0.762 - 2.022
cg02658043	8	NA	144917532	rs4076358	8	144910239	G	A	0.389662	-0.0449734	0.0471609	0.340278	1.27296	0.0197555	0	-0.0353298	0.0370523	0.34	0.886621	0.169384	6	NRBP2	0.745	0.965	0.898 - 1.038
cg02667577	7	NA	5270567	rs4236378	7	5255294	T	C	0.166998	0.0285875	0.0581997	0.623287	0.297489	0.0422964	2.01507e-12	0.0960959	0.196113	0.624	0.624132	0.446476	3	WIPI2	0.892	1.101	0.75 - 1.617
cg02671711	17	NA	78882200	rs9899051	17	78904680	A	G	0.441352	-0.0113643	0.0461336	0.805423	-0.238259	0.031979	9.29922e-14	0.0476972	0.193733	0.806	0.805527	0.18479	8	RPTOR	0.959	1.049	0.717 - 1.533
cg02675920	17	NA	78747934	rs9901366	17	78661323	A	G	0.0815109	0.0256677	0.0848977	0.762395	-0.719206	0.0585935	1.24164e-34	-0.0356889	0.118079	0.762	0.931455	0.790641	10	RPTOR	0.95	0.965	0.766 - 1.216
cg02697654	16	NA	86117090	rs4843337	16	86090898	G	A	0.197813	0.0647519	0.0564679	0.251505	0.234554	0.0402655	5.70517e-09	0.276064	0.245366	0.261	0.260542	0.210718	10	IRF8	0.686	1.318	0.815 - 2.132
cg02709924	8	NA	32579011	rs6991314	8	33049378	G	A	0.390656	0.0575232	0.0473195	0.224124	0.246893	0.0334293	1.51856e-13	0.232989	0.194239	0.23	0.230336	0.00667943	17	NRG1	0.663	1.262	0.863 - 1.847
cg02730678	6	NA	36641554	rs1321311	6	36622900	A	C	0.2167	-0.232689	0.0544046	1.89421e-05	0.67235	0.0368407	2.06233e-74	-0.346083	0.0831094	3.1e-05	0.000244676	1.43172e-05	12	CDKN1A	0.013	0.707	0.601 - 0.833
cg02736280	17	NA	1633745	rs2277695	17	1651780	A	G	0.286282	-0.037079	0.052011	0.475903	-0.474718	0.0369865	1.04538e-37	0.0781074	0.109731	0.477	0.560843	0.410397	4	WDR81	0.819	1.081	0.872 - 1.341
cg02736288	16	NA	86012573	rs13333054	16	86011033	T	C	0.224652	0.173113	0.0544281	0.0014698	-0.686657	0.0366512	2.57089e-78	-0.25211	0.0803995	0.002	0.0823076	0.00153117	5	IRF8	0.153	0.777	0.664 - 0.91
cg02737621	1	NA	28585395	rs8559	1	28564252	G	A	0.368787	0.0482453	0.0480944	0.315794	0.344971	0.0331823	2.57899e-25	0.139853	0.140063	0.318	0.748437	0.257404	20	SESN2	0.726	1.15	0.874 - 1.513
cg02744705	4	NA	151178090	rs2290847	4	151199497	A	G	0.427435	0.0246926	0.0477187	0.604834	-0.257909	0.0323258	1.48197e-15	-0.0957415	0.18541	0.606	0.605591	0.0552739	17	LRBA	0.89	0.909	0.632 - 1.307
cg02747319	2	NA	242480276	rs7593690	2	242468285	G	A	0.27833	0.00330546	0.052632	0.949923	0.260527	0.0378653	5.97009e-12	0.0126876	0.20203	0.95	0.940472	0.00364908	5	BOK	0.989	1.013	0.682 - 1.505
cg02752037	19	NA	4829518	rs6510827	19	4830628	T	C	0.404573	-0.0343844	0.0472722	0.466999	-0.400077	0.0336833	1.54747e-32	0.0859445	0.118379	0.468	0.467832	0.41725	10	TICAM1	0.817	1.09	0.864 - 1.374
cg02759622	19	NA	4831885	rs6510827	19	4830628	T	C	0.404573	-0.0343844	0.0472722	0.466999	-0.381647	0.0328073	2.80111e-31	0.0900948	0.124106	0.468	0.467868	0.450991	14	TICAM1	0.817	1.094	0.858 - 1.396
cg02796939	17	NA	80545125	rs1387545	17	80544855	T	C	0.379722	0.119559	0.047461	0.0117655	-0.258954	0.0335739	1.22923e-14	-0.4617	0.192807	0.017	0.0559004	0.221065	6	FOXK2	0.271	0.63	0.432 - 0.92
cg02822958	2	NA	46747628	rs896210	2	46746745	A	G	0.484095	0.0440169	0.0461719	0.340425	-0.320221	0.0309495	4.33828e-25	-0.137458	0.144798	0.342	0.342465	0.258777	20	ATP6V1E2	0.746	0.872	0.656 - 1.158
cg02825511	16	NA	69344779	rs13338194	16	69204234	G	T	0.142147	0.0379096	0.0636469	0.551427	0.260612	0.0440805	3.37629e-09	0.145464	0.245458	0.553	0.553433	0.126588	9	VPS4A	0.861	1.157	0.715 - 1.871
cg02830351	20	NA	1374350	rs6041827	20	1358272	T	C	0.114314	-0.146183	0.0815686	0.0731093	-0.628604	0.0529066	1.47919e-32	0.232552	0.131229	0.076	0.0763776	0.000565743	7	FKBP1A	0.484	1.262	0.976 - 1.632
cg02831290	2	NA	74981833	rs624572	2	75032435	C	T	0.428429	0.150474	0.0469924	0.00136433	-0.2182	0.0323293	1.48556e-11	-0.689615	0.238372	0.004	0.00381565	5.26333e-05	6	HK2	0.17	0.502	0.314 - 0.801
cg02833172	16	NA	84774950	rs16974538	16	84783658	G	T	0.0795229	0.0447882	0.0856003	0.600818	0.389664	0.0626932	5.119e-10	0.114941	0.220454	0.602	0.143552	NA	NA	USP10	0.89	1.122	0.728 - 1.728
cg02851047	16	NA	2132723	rs7185040	16	2145787	C	A	0.194831	0.0984952	0.0597564	0.0992955	-0.556337	0.0427761	1.13453e-38	-0.177042	0.10827	0.102	0.102007	0.000288365	9	TSC2	0.507	0.838	0.678 - 1.036
cg02877261	4	NA	186061165	rs2046535	4	186070432	T	C	0.525845	-0.0119714	0.0461902	0.795499	1.18319	0.0192043	0	-0.0101179	0.039039	0.796	0.137643	0.515161	20	SLC25A4	0.957	0.99	0.917 - 1.069
cg02884928	14	NA	105251610	rs9783669	14	105215351	T	C	0.0745527	-0.122846	0.0918158	0.180909	-0.659748	0.0666213	4.0415e-23	0.186202	0.140433	0.185	0.259981	NA	NA	AKT1	0.607	1.205	0.915 - 1.586
cg02886408	10	NA	133796164	rs7098827	10	133798428	T	G	0.187873	-0.0010005	0.06432	0.987589	-0.376211	0.0450597	6.87472e-17	0.00265941	0.170968	0.988	0.798383	0.221964	3	BNIP3	0.993	1.003	0.717 - 1.402
cg02891314	5	NA	179741120	rs3749791	5	179721688	A	C	0.403579	0.00498754	0.0476418	0.916623	-1.18494	0.0230415	0	-0.0042091	0.0402061	0.917	0.74599	0.98925	20	MAPK9	0.982	0.996	0.92 - 1.077
cg02919090	15	NA	64263738	rs6494457	15	64263532	A	C	0.437376	0.0334348	0.0468888	0.475805	0.620131	0.0312774	1.74882e-87	0.0539157	0.07566	0.476	0.391443	0.00163958	20	DAPK2	0.819	1.055	0.91 - 1.224
cg02919712	8	NA	120885511	rs4871744	8	120884669	G	A	0.319085	0.0172479	0.0503673	0.732018	-0.23652	0.0355129	2.73618e-11	-0.0729237	0.213233	0.732	0.732358	0.279044	18	DEPTOR	0.937	0.93	0.612 - 1.412
cg02923485	1	NA	223959609	rs6698919	1	224015397	T	C	0.187873	0.079735	0.0621132	0.199245	0.827464	0.0443477	1.0757e-77	0.0963607	0.075242	0.2	0.158878	0.108	20	CAPN2	0.636	1.101	0.95 - 1.276
cg02925222	11	NA	280445	rs6598050	11	272010	G	A	0.424453	0.00944446	0.046473	0.838959	0.186319	0.0323304	8.26595e-09	0.0506899	0.249583	0.839	0.839058	0.230476	7	NLRP6	0.966	1.052	0.645 - 1.716
cg02957094	1	NA	178019669	rs7544026	1	178019925	C	A	0.125249	-0.0592119	0.0683215	0.386125	-0.306443	0.0472953	9.2122e-11	0.193223	0.224936	0.39	0.390332	0.603173	7	SEC16B	0.781	1.213	0.781 - 1.885
cg02961109	1	NA	150552537	rs11204666	1	150543128	T	C	0.147117	-0.0916768	0.0629587	0.145353	0.301555	0.043045	2.45959e-12	-0.304013	0.213242	0.154	0.153964	0.0371857	12	MCL1	0.569	0.738	0.486 - 1.121
cg02962944	7	NA	127912035	rs6979784	7	127916208	A	G	0.192843	-0.0773131	0.0584341	0.185808	0.701132	0.0384332	2.35813e-74	-0.110269	0.0835614	0.187	0.527449	0.65532	5	LEP	0.608	0.896	0.76 - 1.055
cg02977042	17	NA	78501207	rs4561525	17	78476068	A	G	0.21173	-0.0522411	0.058878	0.37493	-0.321395	0.0412805	6.93673e-15	0.162545	0.184381	0.378	0.378009	0.602538	8	RPTOR	0.781	1.177	0.82 - 1.689
cg03009397	11	NA	278538	rs3809109	11	290233	G	A	0.449304	0.0477207	0.0463054	0.302745	-0.221695	0.0323867	7.63465e-12	-0.215254	0.211224	0.308	0.308165	0.0616446	4	NLRP6	0.724	0.806	0.533 - 1.22
cg03032677	6	NA	36648794	rs10807170	6	36629444	C	T	0.345924	0.149893	0.0477334	0.00168826	0.619299	0.0319108	6.70981e-84	0.242037	0.078079	0.002	0.00313855	2.09518e-06	20	CDKN1A	0.155	1.274	1.093 - 1.484
cg03052541	17	NA	78925543	rs7225525	17	78928792	T	C	0.407555	0.00399202	0.0468723	0.932128	-0.342516	0.0325287	6.30779e-26	-0.011655	0.136852	0.932	0.644811	0.45022	12	RPTOR	0.986	0.988	0.756 - 1.292
cg03068843	8	NA	12985953	rs1188303	8	13081964	C	A	0.528827	-0.0266419	0.0461477	0.563725	0.222921	0.0320752	3.65463e-12	-0.119513	0.207727	0.565	0.78059	0.294496	20	DLC1	0.869	0.887	0.591 - 1.333
cg03080336	4	NA	186033378	rs11943238	4	186032936	T	G	0.140159	0.0227395	0.0629481	0.717919	-0.591736	0.0411401	6.5733e-47	-0.0384284	0.106412	0.718	0.776181	0.766764	8	SLC25A4	0.932	0.962	0.781 - 1.185
cg03082060	1	NA	236680224	rs10489789	1	236680177	A	G	0.139165	-0.0464629	0.0717993	0.517553	-0.390718	0.0493677	2.48352e-15	0.118917	0.184376	0.519	0.518947	NA	NA	LGALS8	0.838	1.126	0.785 - 1.617
cg03110633	19	NA	35491265	rs2290642	19	35501051	C	T	0.0864811	0.00410843	0.078194	0.958097	0.336515	0.0538421	4.10365e-10	0.0122088	0.232373	0.958	0.958099	0.0129232	3	GRAMD1A	0.993	1.012	0.642 - 1.596
cg03114748	20	NA	35973098	rs6011959	20	35957835	A	G	0.240557	-0.0335568	0.0512313	0.512464	-0.673445	0.031926	9.04654e-99	0.0498286	0.0761102	0.513	0.742544	0.0118107	9	SRC	0.833	1.051	0.905 - 1.22
cg03154580	2	NA	121009176	rs2043722	2	121066311	A	G	0.116302	-0.0171462	0.0711108	0.809462	0.300059	0.049369	1.21777e-09	-0.0571427	0.237176	0.81	0.809609	0.0803996	3	RALB	0.959	0.944	0.593 - 1.503
cg03182908	1	NA	20833814	rs12741740	1	20798595	A	G	0.305169	-0.00080032	0.0494187	0.987079	0.269809	0.0364632	1.36705e-13	-0.00296624	0.183162	0.987	0.758154	0.975326	12	MUL1	0.993	0.997	0.696 - 1.428
cg03217337	20	NA	32447030	rs6059499	20	32447920	C	T	0.510934	0.0330399	0.046164	0.474172	-0.308675	0.032911	6.6547e-21	-0.107038	0.14999	0.475	0.565851	0.0991427	20	CHMP4B	0.819	0.898	0.67 - 1.206
cg03231596	8	NA	12987546	rs4831399	8	12986826	C	A	0.307157	0.0332466	0.050468	0.510046	-0.607498	0.0348626	5.28404e-68	-0.0547271	0.0831345	0.51	0.598243	0.345002	20	DLC1	0.833	0.947	0.804 - 1.114
cg03236170	16	NA	87915396	rs6540080	16	87818569	A	G	0.272366	0.0535408	0.0513033	0.296664	-0.437654	0.0346851	1.68197e-36	-0.122336	0.117624	0.298	0.447953	0.0626593	15	SLC7A5	0.716	0.885	0.703 - 1.114
cg03237892	17	NA	40607657	rs9897702	17	40609405	A	G	0.257455	0.00995033	0.0530568	0.851236	-0.426404	0.035979	2.11475e-32	-0.0233355	0.124444	0.851	0.718846	0.531095	15	ATP6V0A1	0.967	0.977	0.765 - 1.247
cg03250779	19	NA	7970466	rs4804833	19	7970635	A	G	0.402584	-0.0754781	0.0470228	0.108463	0.228842	0.0313049	2.66945e-13	-0.329826	0.210377	0.117	0.116931	NA	NA	MAP2K7	0.528	0.719	0.476 - 1.086
cg03262802	2	NA	234118754	rs4663834	2	234118583	T	G	0.253479	-0.0436385	0.0533202	0.413116	0.523631	0.0375931	4.22748e-44	-0.0833382	0.102003	0.414	0.41392	0.167508	9	ATG16L1	0.801	0.92	0.753 - 1.124
cg03270340	6	NA	28891204	rs13211507	6	28257377	C	T	0.0695825	-0.477476	0.0739823	1.08992e-10	-1.20743	0.0448273	8.53357e-160	0.395449	0.063007	3.5e-10	3.53351e-08	3.83179e-51	20	TRIM27	6.9e-07	1.485	1.313 - 1.68
cg03275201	17	NA	80602016	rs4789704	17	80571060	G	A	0.305169	-0.00895974	0.0485596	0.853613	-0.23052	0.0336061	6.91068e-12	0.0388675	0.210728	0.854	0.853666	0.635	8	WDR45L	0.967	1.04	0.688 - 1.571
cg03306368	6	NA	99396091	rs3823035	6	99342518	C	T	0.129225	0.114738	0.0712239	0.107191	0.338453	0.0499165	1.19861e-11	0.339007	0.216298	0.117	0.11704	0.00169357	5	FBXL4	0.528	1.404	0.919 - 2.145
cg03321319	22	NA	22222323	rs1892846	22	22186479	A	C	0.475149	0.0478373	0.0461911	0.300371	0.36749	0.0326016	1.80154e-29	0.130173	0.126223	0.302	0.404464	0.348674	20	MAPK1	0.718	1.139	0.889 - 1.459
cg03321503	6	NA	91320082	rs958395	6	91326299	A	C	0.337972	-0.00250313	0.0490322	0.959285	-0.629476	0.032744	2.32371e-82	0.00397653	0.0778939	0.959	0.981545	0.348266	20	MAP3K7	0.993	1.004	0.862 - 1.17
cg03336402	7	NA	133662267	rs2971955	7	133665939	A	G	0.333002	0.00299551	0.0482837	0.950531	-0.419729	0.0324065	2.28964e-38	-0.00713677	0.115037	0.951	0.795874	0.0830532	20	EXOC4	0.989	0.993	0.792 - 1.244
cg03349819	8	NA	32404691	rs7005606	8	32401501	G	T	0.467197	-0.0314987	0.0465287	0.498423	0.56265	0.0331523	1.33038e-64	-0.0559827	0.0827614	0.499	0.554701	0.600231	20	NRG1	0.828	0.946	0.804 - 1.112
cg03351460	19	NA	19007311	rs2238655	19	18964442	T	C	0.394632	-0.0146062	0.0470871	0.756412	0.304641	0.0328679	1.88536e-20	-0.0479456	0.154652	0.757	0.116762	0.156558	9	CERS1	0.95	0.953	0.704 - 1.291
cg03373393	17	NA	39890193	rs7406082	17	39896062	T	C	0.176938	-0.00742752	0.0591938	0.900145	-0.587187	0.0410476	2.03583e-46	0.0126493	0.100813	0.9	0.587601	0.0391267	6	HAP1	0.982	1.013	0.831 - 1.234
cg03404709	2	NA	242606531	rs10191556	2	242521405	T	C	0.138171	0.111541	0.0676078	0.0989788	-0.401943	0.047349	2.08543e-17	-0.277505	0.17135	0.105	0.105335	NA	NA	ATG4B	0.516	0.758	0.542 - 1.06
cg03408354	16	NA	87871219	rs750950	16	87873247	C	A	0.353877	-0.151003	0.0490745	0.00209084	-0.594371	0.0326482	4.68183e-74	0.254055	0.0837364	0.002	0.0110147	2.54846e-07	10	SLC7A5	0.161	1.289	1.094 - 1.519
cg03418659	16	NA	31128414	rs1978487	16	31129942	C	T	0.394632	0.0387408	0.047469	0.414427	0.632698	0.0325291	2.89978e-84	0.0612311	0.0750923	0.415	0.577148	0.0127844	20	KAT8	0.801	1.063	0.918 - 1.232
cg03444940	16	NA	2133637	rs35785	16	2196083	C	T	0.0755467	0.129653	0.0962986	0.178185	0.813912	0.0604066	2.22834e-41	0.159296	0.118905	0.18	0.180345	0.0057217	6	TSC2	0.607	1.173	0.929 - 1.48
cg03466031	4	NA	186050298	rs1486668	4	186045738	A	G	0.271372	-0.0779615	0.0528851	0.140436	-0.506312	0.0365992	1.58995e-43	0.153979	0.105043	0.143	0.435427	0.243746	20	SLC25A4	0.553	1.166	0.949 - 1.433
cg03469471	7	NA	150707830	rs743507	7	150707488	C	T	0.285288	0.0945305	0.0547928	0.084485	-0.23068	0.037732	9.739e-10	-0.409791	0.246804	0.097	0.096836	0.0209401	5	ATG9B	0.498	0.664	0.409 - 1.077
cg03474202	17	NA	45855739	rs4794110	17	45847230	C	T	0.28827	-0.00995033	0.0500896	0.842536	-0.789616	0.0328701	1.62608e-127	0.0126015	0.0634375	0.843	0.375057	0.194786	16	OSBPL7	0.966	1.013	0.894 - 1.147
cg03485669	8	NA	13016635	rs7018361	8	13203803	G	T	0.445328	-0.0276152	0.0464109	0.551833	0.218305	0.0315743	4.7114e-12	-0.126498	0.213382	0.553	0.553299	0.191216	20	DLC1	0.861	0.881	0.58 - 1.339
cg03502601	17	NA	78865373	rs2289766	17	78865824	G	A	0.154076	0.0782859	0.0632768	0.216014	1.16461	0.0379656	1.20936e-206	0.0672205	0.054377	0.216	0.471872	0.704179	6	RPTOR	0.643	1.07	0.961 - 1.19
cg03506193	8	NA	104033864	rs3824225	8	104036184	T	C	0.0775348	0.0962189	0.0866963	0.267069	0.937567	0.0531324	1.09493e-69	0.102626	0.0926522	0.268	0.268013	0.234114	14	ATP6V1C1	0.689	1.108	0.924 - 1.329
cg03511957	1	NA	167765211	rs12071420	1	167760165	G	T	0.363817	-0.0246926	0.0471014	0.600109	-0.329501	0.0319202	5.56522e-25	0.0749393	0.143132	0.601	0.474297	0.392347	18	ADCY10	0.89	1.078	0.814 - 1.427
cg03514351	1	NA	65991765	rs1171278	1	65988146	T	C	0.16501	-0.0964008	0.058872	0.101533	-0.496252	0.0421936	6.17762e-32	0.194258	0.119778	0.105	0.116077	0.0443774	14	LEPR	0.516	1.214	0.96 - 1.536
cg03533386	17	NA	78778553	rs4969444	17	78780010	A	G	0.208748	-0.0154183	0.0582855	0.791371	-0.299984	0.0422999	1.3235e-12	0.0513971	0.19443	0.792	0.791513	NA	NA	RPTOR	0.956	1.053	0.719 - 1.541
cg03553613	16	NA	87879502	rs750950	16	87873247	C	A	0.353877	-0.151003	0.0490745	0.00209084	-0.629222	0.0317688	2.62893e-87	0.239984	0.078928	0.002	0.0310804	2.71953e-06	11	SLC7A5	0.161	1.271	1.089 - 1.484
cg03568064	11	NA	45907500	rs7121775	11	45864323	C	T	0.225646	-0.00598207	0.0543161	0.912303	0.218439	0.0304182	6.90989e-13	-0.0273855	0.248685	0.912	0.912313	0.394134	3	MAPK8IP1	0.982	0.973	0.598 - 1.584
cg03579045	8	NA	11579013	rs6601604	8	11575518	A	G	0.295229	-0.00551518	0.0500134	0.912192	-0.203155	0.0360551	1.75494e-08	0.0271476	0.24623	0.912	0.912209	0.016259	8	GATA4	0.982	1.028	0.634 - 1.665
cg03593358	1	NA	12039985	rs3753579	1	12038591	A	G	0.364811	0.0430595	0.0480722	0.370399	-0.228455	0.0335775	1.01874e-11	-0.188481	0.212238	0.375	0.374507	0.117342	12	MFN2	0.78	0.828	0.546 - 1.255
cg03595580	7	NA	97880848	rs3735258	7	97866291	A	G	0.263419	0.0516432	0.0552445	0.349885	-0.325323	0.0369649	1.35781e-18	-0.158744	0.17077	0.353	0.352587	0.217222	11	TECPR1	0.755	0.853	0.611 - 1.192
cg03597607	16	NA	89714999	rs258322	16	89755903	A	G	0.0984095	0.123986	0.0765243	0.105186	0.517853	0.0470805	3.85107e-28	0.239423	0.149367	0.109	0.560003	0.354818	8	CHMP1A	0.524	1.271	0.948 - 1.703
cg03621001	19	NA	16221719	rs1043346	19	16244056	A	C	0.151093	0.0276152	0.067772	0.683661	-0.340078	0.046903	4.14719e-13	-0.0812026	0.199598	0.684	0.684133	0.495131	3	RAB8A	0.924	0.922	0.623 - 1.363
cg03641032	17	NA	78911768	rs7219318	17	78912354	T	C	0.437376	-0.0516091	0.0463242	0.265243	-0.995951	0.0252301	0	0.0518189	0.0465311	0.265	0.498751	0.0108023	19	RPTOR	0.689	1.053	0.961 - 1.154
cg03653585	8	NA	12945054	rs1372707	8	12966739	A	G	0.32505	0.0158733	0.0500426	0.751095	-0.599301	0.032987	9.28555e-74	-0.0264864	0.0835144	0.751	0.769555	0.30629	20	DLC1	0.946	0.974	0.827 - 1.147
cg03687700	2	NA	24271844	rs11902184	2	24281484	A	G	0.107356	-0.0679577	0.0702663	0.333472	0.392473	0.0511416	1.66397e-14	-0.173152	0.180451	0.337	0.337279	0.842411	6	FKBP1B	0.745	0.841	0.59 - 1.198
cg03711485	10	NA	101296036	rs888208	10	101295863	G	A	0.285288	-0.0704585	0.0520591	0.175917	0.547548	0.0354004	5.77041e-54	-0.12868	0.0954402	0.178	0.177568	0.0261861	7	NKX2-3	0.604	0.879	0.729 - 1.06
cg03714916	6	NA	36645886	rs1321311	6	36622900	A	C	0.2167	-0.232689	0.0544046	1.89421e-05	-0.274045	0.0383098	8.46525e-13	0.84909	0.231303	0.00024	0.000241694	1.11183e-06	5	CDKN1A	0.056	2.338	1.485 - 3.678
cg03735511	8	NA	27461800	rs9314349	8	27474202	G	A	0.384692	-0.0285875	0.0477235	0.549157	0.183216	0.0332454	3.56748e-08	-0.156032	0.262011	0.551	0.297487	0.497365	3	CLU	0.861	0.856	0.512 - 1.43
cg03766264	12	NA	27396229	rs7301331	12	27355213	A	G	0.157058	0.0506931	0.0672551	0.451003	-0.278215	0.04502	6.41816e-10	-0.182209	0.24353	0.454	0.240317	0.474225	6	STK38L	0.817	0.833	0.517 - 1.343
cg03776194	16	NA	88770966	rs4238685	16	88775220	T	C	0.105368	0.18648	0.0815767	0.0222574	0.268177	0.048918	4.20112e-08	0.695361	0.329575	0.035	0.0348694	0.00729054	5	RNF166	0.349	2.004	1.051 - 3.824
cg03779937	2	NA	173319893	rs10207654	2	173307756	G	A	0.0387674	-0.0285875	0.101157	0.777479	-1.11189	0.06403	1.51304e-67	0.0257106	0.0909892	0.778	0.83644	0.143859	20	ITGA6	0.951	1.026	0.858 - 1.226
cg03794617	17	NA	78796999	rs7215564	17	78737287	C	T	0.109344	-0.0506931	0.0730803	0.487894	0.319526	0.0510343	3.82532e-10	-0.158651	0.230114	0.491	0.490544	0.166512	7	RPTOR	0.82	0.853	0.544 - 1.34
cg03832522	2	NA	218898668	rs10187555	2	218920510	A	G	0.425447	-0.0360418	0.0471383	0.444512	0.671923	0.0316707	6.81294e-100	-0.0536398	0.0701999	0.445	0.420267	0.115427	19	RUFY4	0.815	0.948	0.826 - 1.088
cg03836615	3	NA	4856096	rs4685827	3	4864877	T	C	0.223658	0.0430595	0.0579895	0.457761	0.217804	0.0393995	3.23749e-08	0.197698	0.268637	0.462	0.461773	9.43055e-05	3	ITPR1	0.817	1.219	0.72 - 2.063
cg03845363	17	NA	17753516	rs9902941	17	17733760	C	T	0.411531	0.0890498	0.0479769	0.0634397	0.285825	0.0335641	1.65445e-17	0.311553	0.171795	0.07	0.0697516	9.13121e-06	20	SREBF1	0.465	1.366	0.975 - 1.912
cg03848483	16	NA	85969392	rs11644034	16	85972612	A	G	0.193837	-0.0530844	0.0587893	0.366547	0.315407	0.0376348	5.26023e-17	-0.168305	0.187471	0.369	0.369311	0.165221	7	IRF8	0.772	0.845	0.585 - 1.22
cg03851591	2	NA	208634204	rs9784133	2	208622434	G	A	0.447316	0.0161294	0.0464633	0.728484	-0.376877	0.0316617	1.13856e-32	-0.0427975	0.123338	0.729	0.728595	0.188821	12	FZD5	0.937	0.958	0.752 - 1.22
cg03854564	17	NA	1626477	rs7221974	17	1630584	G	A	0.261431	0.00571631	0.0519908	0.91245	-0.541668	0.0356961	5.22367e-52	-0.0105532	0.0959853	0.912	0.912452	0.719359	5	WDR81	0.982	0.99	0.82 - 1.194
cg03868400	5	NA	179125946	rs3797776	5	179193598	T	C	0.323062	0.0344014	0.0518279	0.506842	0.28701	0.0346368	1.16845e-16	0.119861	0.181157	0.508	0.5082	0.33138	6	CANX	0.833	1.127	0.79 - 1.608
cg03873264	6	NA	168418371	rs7764535	6	168389125	A	G	0.0308151	-0.0706371	0.13876	0.610711	-0.712067	0.0912146	5.87963e-15	0.0992	0.195283	0.611	0.611467	NA	NA	KIF25	0.891	1.104	0.753 - 1.619
cg03895159	3	NA	183355291	rs12630877	3	183340979	C	T	0.150099	-0.0276152	0.0605854	0.648529	-0.603493	0.042775	3.36427e-45	0.045759	0.100444	0.649	0.898245	0.264785	16	KLHL24	0.902	1.047	0.86 - 1.275
cg03910196	16	NA	2256384	rs9928327	16	2250233	T	G	0.100398	-0.0883942	0.0863577	0.306033	-0.765827	0.0557711	6.56444e-43	0.115423	0.113077	0.307	0.307373	0.00155878	9	MLST8	0.724	1.122	0.899 - 1.401
cg03919650	16	NA	3306855	rs190081	16	3323569	G	A	0.265408	-0.0516432	0.0528617	0.328594	-0.280508	0.0369267	3.04661e-14	0.184106	0.190002	0.333	0.332561	0.35368	4	MEFV	0.742	1.202	0.828 - 1.745
cg03927470	16	NA	14030552	rs1646332	16	14049727	A	C	0.351889	-0.0510828	0.0486088	0.293306	-0.486231	0.0338646	9.47978e-47	0.105059	0.100238	0.295	0.294596	0.0133907	12	ERCC4	0.711	1.111	0.913 - 1.352
cg03963654	4	NA	141177084	rs11734646	4	141262272	C	T	0.054672	0.037079	0.0955132	0.697862	-0.720752	0.066048	1.00398e-27	-0.0514449	0.132603	0.698	0.925301	NA	NA	SCOC	0.927	0.95	0.732 - 1.232
cg03963689	17	NA	17739407	rs12951376	17	17752809	T	C	0.338966	-0.107029	0.0503412	0.0334973	0.224596	0.0349235	1.2671e-10	-0.476541	0.236072	0.044	0.0435266	0.00552591	20	SREBF1	0.381	0.621	0.391 - 0.986
cg03985718	2	NA	105924245	rs17689220	2	105918129	C	T	0.0427435	0.298406	0.122253	0.0146512	-0.501644	0.0725903	4.82531e-12	-0.594856	0.25846	0.021	0.0338964	NA	NA	TGFBRAP1	0.296	0.552	0.332 - 0.916
cg03989567	1	NA	236686012	rs10925158	1	236686053	A	G	0.083499	-0.0747235	0.078308	0.339969	0.816612	0.0527563	4.81311e-54	-0.0915043	0.0960758	0.341	0.340885	NA	NA	LGALS8	0.745	0.913	0.756 - 1.102
cg03990082	11	NA	125439578	rs550276	11	125446070	G	A	0.177932	0.0993784	0.061807	0.107861	0.247793	0.0436251	1.34646e-08	0.401054	0.259231	0.122	0.121841	0.000176884	9	EI24	0.535	1.493	0.898 - 2.482
cg03996861	8	NA	54605613	rs7828363	8	54599835	T	C	0.236581	-0.0808847	0.0538015	0.132738	1.17989	0.0295464	0	-0.0685525	0.0456309	0.133	0.497092	0.0288792	20	ATP6V1H	0.548	0.934	0.854 - 1.021
cg04002298	3	NA	53230319	rs6772648	3	53244603	C	T	0.220676	0.0190809	0.0580002	0.742171	0.555254	0.0396988	1.87989e-44	0.0343643	0.104486	0.742	0.74224	0.46407	20	PRKCD	0.941	1.035	0.843 - 1.27
cg04006327	11	NA	72533487	rs7110183	11	72551035	T	C	0.22664	0.00895974	0.0569809	0.875055	0.391165	0.0391975	1.87691e-23	0.0229053	0.145688	0.875	0.977345	0.0888852	19	ATG16L2	0.978	1.023	0.769 - 1.361
cg04010446	6	NA	162311879	rs9355950	6	162310496	G	A	0.316103	0.025523	0.0499894	0.609653	0.359677	0.0352673	2.01136e-24	0.0709609	0.139158	0.61	0.610101	0.367865	5	PARK2	0.89	1.074	0.817 - 1.41
cg04016730	6	NA	31513886	rs3134899	6	31473286	C	T	0.23161	-0.08158	0.0569769	0.152199	-0.278752	0.0371294	6.02278e-14	0.292661	0.208084	0.16	0.360715	5.7084e-05	17	ATP6V1G2	0.571	1.34	0.891 - 2.015
cg04024164	22	NA	32576395	rs136410	22	32574274	G	A	0.304175	0.0335568	0.0516741	0.516084	0.394316	0.0347133	6.67504e-30	0.0851014	0.131262	0.517	0.777581	0.26215	20	RFPL2	0.835	1.089	0.842 - 1.408
cg04028464	17	NA	78073854	rs2241886	17	78113832	A	G	0.173956	0.0129162	0.0570651	0.820936	0.286713	0.0402816	1.09722e-12	0.0450492	0.199133	0.821	0.0527606	0.133859	11	GAA	0.959	1.046	0.708 - 1.546
cg04036329	17	NA	19771783	rs157395	17	19724155	C	T	0.0337972	0.217907	0.141243	0.122884	-0.617454	0.0867312	1.08584e-12	-0.352912	0.23406	0.132	0.13161	0.439501	3	ULK2	0.548	0.703	0.444 - 1.112
cg04064452	2	NA	242486462	rs7587670	2	242463904	A	G	0.253479	-0.0878481	0.0544331	0.106555	0.203163	0.0369491	3.83091e-08	-0.432401	0.27923	0.121	0.121491	0.000121571	5	BOK	0.535	0.649	0.375 - 1.122
cg04066885	2	NA	235861715	rs6710812	2	235597999	G	A	0.233598	0.000900405	0.0546405	0.986853	0.351082	0.0377385	1.3649e-20	0.00256465	0.155635	0.987	0.115147	0.148665	11	SH3BP4	0.993	1.003	0.739 - 1.36
cg04071779	7	NA	30517627	rs2709803	7	30510534	A	G	0.170974	-0.213936	0.0599907	0.00036226	-0.282396	0.04143	9.34747e-12	0.757576	0.239753	0.002	0.00157867	2.50406e-08	6	NOD1	0.153	2.133	1.333 - 3.413
cg04079779	16	NA	2256121	rs9928327	16	2250233	T	G	0.100398	-0.0883942	0.0863577	0.306033	-0.830643	0.0564908	6.07134e-49	0.106417	0.104216	0.307	0.307202	0.0017009	9	MLST8	0.724	1.112	0.907 - 1.364
cg04094548	1	NA	39301897	rs3828041	1	39330399	A	G	0.212724	0.0363319	0.0587128	0.536043	0.623532	0.0393767	1.78394e-56	0.0582679	0.0942336	0.536	0.87316	0.234543	12	RRAGC	0.854	1.06	0.881 - 1.275
cg04137576	1	NA	3575674	rs4276857	1	3544346	C	T	0.290258	-0.0723207	0.0517781	0.162491	-0.215754	0.0362192	2.57048e-09	0.335199	0.246495	0.174	0.173874	NA	NA	TP73	0.598	1.398	0.862 - 2.267
cg04140754	12	NA	124196328	rs7302649	12	124159766	A	G	0.358847	-0.00752827	0.0478716	0.87504	0.909142	0.0287861	6.37354e-219	-0.00828063	0.0526564	0.875	0.818729	0.0275052	20	ATP6V0A2	0.978	0.992	0.895 - 1.1
cg04153882	7	NA	5270928	rs4236378	7	5255294	T	C	0.166998	0.0285875	0.0581997	0.623287	0.374345	0.0418358	3.62137e-19	0.0763667	0.155705	0.624	0.62381	0.502452	3	WIPI2	0.892	1.079	0.795 - 1.465
cg04159546	1	NA	3605087	rs3765736	1	3616601	T	C	0.389662	0.0732505	0.0478013	0.125425	0.307523	0.0333824	3.19725e-20	0.238196	0.157576	0.131	0.0558438	0.00452537	4	TP73	0.548	1.269	0.932 - 1.728
cg04171052	16	NA	87879581	rs750950	16	87873247	C	A	0.353877	-0.151003	0.0490745	0.00209084	0.197951	0.0332571	2.64639e-09	-0.762829	0.279079	0.006	0.00626889	2.54433e-05	3	SLC7A5	0.198	0.466	0.27 - 0.806
cg04172533	16	NA	50743027	rs11647841	16	50743331	A	G	0.417495	-0.061769	0.048096	0.199042	0.252764	0.0333098	3.24204e-14	-0.244374	0.192986	0.205	0.205414	0.000115492	9	NOD2	0.639	0.783	0.537 - 1.143
cg04179148	14	NA	94858339	rs11160174	14	94874922	A	G	0.487078	0.0009995	0.0462966	0.982776	-0.304148	0.031791	1.09921e-21	-0.00328623	0.152218	0.983	0.333082	0.432022	15	SERPINA1	0.993	0.997	0.74 - 1.343
cg04191427	17	NA	78833259	rs7208536	17	78749786	T	C	0.277336	-0.00240288	0.0530366	0.963863	0.270418	0.037264	3.96344e-13	-0.00888581	0.196132	0.964	0.963864	0.933921	10	RPTOR	0.993	0.991	0.675 - 1.456
cg04230403	10	NA	90750176	rs1926196	10	90753748	T	C	0.531809	0.0592119	0.0461508	0.199489	-0.203823	0.0317854	1.4317e-10	-0.290506	0.230913	0.208	0.208365	0.00522333	10	FAS	0.639	0.748	0.476 - 1.176
cg04240660	16	NA	89714849	rs7188458	16	89726484	A	G	0.392644	0.122218	0.0466755	0.00883273	0.368614	0.0328249	2.91502e-29	0.331561	0.130021	0.011	0.017912	6.82413e-05	19	CHMP1A	0.232	1.393	1.08 - 1.798
cg04247135	19	NA	59065500	rs1867726	19	59084306	G	T	0.274354	-0.0363319	0.0512607	0.478469	-0.282996	0.0364946	8.87204e-15	0.128383	0.181891	0.48	0.480297	0.0593313	6	CHMP2A	0.819	1.137	0.796 - 1.624
cg04255879	2	NA	242480918	rs10175075	2	242486521	T	C	0.484095	-0.111602	0.0468803	0.0172857	-0.213808	0.0335539	1.86493e-10	0.521974	0.234066	0.026	0.0257455	NA	NA	BOK	0.322	1.685	1.065 - 2.666
cg04261877	17	NA	18218829	rs1563632	17	18220770	G	A	0.340954	-0.0188218	0.0488608	0.70008	0.26999	0.0345301	5.32535e-15	-0.0697128	0.181192	0.7	0.700426	0.570968	10	SMCR8	0.927	0.933	0.654 - 1.33
cg04264433	8	NA	98610472	rs2512414	8	98584589	G	A	0.510934	0.0405095	0.0460838	0.37938	-0.330209	0.0322432	1.29627e-24	-0.122678	0.140073	0.381	0.649044	0.0331714	20	MTDH	0.781	0.885	0.672 - 1.164
cg04275506	1	NA	12445337	rs12137084	1	12521029	A	G	0.0387674	-0.0876298	0.122655	0.474954	-0.876431	0.0766231	2.69408e-30	0.0999848	0.140221	0.476	0.71745	0.709744	4	VPS13D	0.819	1.105	0.84 - 1.455
cg04287747	17	NA	76802348	rs4796817	17	76802648	T	C	0.223658	-0.0473013	0.0557582	0.396255	-0.272426	0.0387385	2.02968e-12	0.17363	0.206157	0.4	0.399663	0.0778287	10	USP36	0.785	1.19	0.794 - 1.782
cg04290171	1	NA	207924482	rs10449303	1	207961058	G	A	0.392644	-0.138021	0.0474843	0.00365303	-0.465919	0.0336505	1.34817e-43	0.296234	0.104137	0.004	0.0151696	1.67797e-09	20	CD46	0.183	1.345	1.097 - 1.649
cg04308185	17	NA	38084377	rs3744246	17	38084350	T	C	0.253479	-0.111379	0.0587412	0.0579472	0.47003	0.0387667	7.82364e-34	-0.236961	0.126492	0.061	0.132161	0.0326133	8	ORMDL3	0.451	0.789	0.616 - 1.011
cg04310074	1	NA	11211495	rs12121344	1	11111629	T	C	0.0248509	0.0934903	0.134152	0.485866	-1.0001	0.116453	8.84964e-18	-0.0934811	0.13458	0.487	0.487297	0.648346	4	MTOR	0.819	0.911	0.7 - 1.186
cg04321396	11	NA	65480401	rs11227259	11	65459404	C	T	0.479125	0.0410304	0.0462874	0.375387	-0.255745	0.0331635	1.24217e-14	-0.160435	0.182182	0.379	0.378519	0.0922676	13	KAT5	0.781	0.852	0.596 - 1.217
cg04326540	14	NA	105747951	rs7146643	14	105757392	C	T	0.322068	-0.0392207	0.0500401	0.433166	-0.248773	0.0343288	4.26876e-13	0.157657	0.202321	0.436	0.435838	NA	NA	PACS2	0.815	1.171	0.787 - 1.741
cg04346226	18	NA	8610369	rs182680	18	8621430	G	A	0.371769	-0.0732505	0.049081	0.135584	0.321215	0.034322	8.05931e-21	-0.228042	0.154729	0.141	0.14053	0.000479469	10	RAB12	0.548	0.796	0.588 - 1.078
cg04352803	2	NA	36824275	rs12105545	2	36814201	A	G	0.389662	-0.120925	0.0482924	0.0122792	-0.194706	0.0330084	3.66443e-09	0.621066	0.26945	0.021	0.0211702	0.000221357	12	FEZ2	0.296	1.861	1.097 - 3.156
cg04375237	5	NA	57755923	rs6890785	5	57763091	A	G	0.156064	0.0582689	0.0660765	0.377863	0.446266	0.0438866	2.73733e-24	0.13057	0.148621	0.38	0.379649	0.0922029	20	PLK2	0.781	1.139	0.852 - 1.525
cg04381393	17	NA	80545636	rs3794716	17	80559167	A	G	0.0785288	-0.262794	0.0981386	0.00741109	-0.551713	0.0687827	1.04797e-15	0.476324	0.18753	0.011	0.0110858	NA	NA	FOXK2	0.232	1.61	1.115 - 2.325
cg04384638	19	NA	19007647	rs1468460	19	19016108	A	G	0.450298	0.0497421	0.0462002	0.28163	-0.20793	0.0320605	8.83987e-11	-0.239225	0.225232	0.288	0.288178	0.726446	8	CERS1	0.704	0.787	0.506 - 1.224
cg04391588	19	NA	55832610	rs2384687	19	55831188	G	A	0.365805	0.00290421	0.047314	0.951055	0.211433	0.0326549	9.49526e-11	0.0137358	0.223788	0.951	0.951058	0.826754	6	TMEM150B	0.989	1.014	0.654 - 1.572
cg04392488	1	NA	3644226	rs12731705	1	3637459	T	C	0.467197	0.0582689	0.0462734	0.207947	-0.392704	0.0326082	2.1083e-33	-0.148379	0.118475	0.21	0.210423	0.000113498	6	TP73	0.641	0.862	0.683 - 1.087
cg04394641	1	NA	17350304	rs2647145	1	17377890	C	T	0.194831	0.0443699	0.0599652	0.459344	-0.286291	0.0417612	7.1102e-12	-0.154982	0.210672	0.462	0.461941	0.0708913	10	ATP13A2	0.817	0.856	0.567 - 1.294
cg04395689	8	NA	20054372	rs10503675	8	20072831	G	A	0.329026	0.0115666	0.0493941	0.814853	-0.227526	0.0347374	5.75747e-11	-0.0508363	0.21723	0.815	0.814969	0.202227	3	ATP6V1B2	0.959	0.95	0.621 - 1.455
cg04396998	19	NA	49376722	rs611251	19	49377086	C	T	0.152087	0.081644	0.0664224	0.21901	0.715561	0.0454179	6.34177e-56	0.114098	0.0931077	0.22	0.22041	0.00513043	9	PPP1R15A	0.645	1.121	0.934 - 1.345
cg04408858	1	NA	177904004	rs1984159	1	177918165	A	G	0.159046	-0.0406137	0.0623001	0.514463	-0.464176	0.0426921	1.5561e-27	0.0874963	0.134458	0.515	0.429634	0.455051	20	SEC16B	0.834	1.091	0.839 - 1.421
cg04431002	16	NA	84766438	rs8048989	16	84762836	C	T	0.362823	0.0908004	0.0477446	0.0571981	-0.252789	0.0306159	1.49618e-16	-0.359194	0.193816	0.064	0.0638437	0.000107752	8	USP10	0.452	0.698	0.478 - 1.021
cg04454285	16	NA	86016317	rs2280381	16	86018633	C	T	0.354871	0.106917	0.0486408	0.0279425	-0.181454	0.0331456	4.38845e-08	-0.589223	0.288862	0.041	0.0413694	7.58432e-06	4	IRF8	0.366	0.555	0.315 - 0.977
cg04515572	16	NA	2107413	rs7185040	16	2145787	C	A	0.194831	0.0984952	0.0597564	0.0992955	-0.287795	0.0429019	1.97029e-11	-0.342241	0.213812	0.109	0.109451	3.23735e-05	4	TSC2	0.524	0.71	0.467 - 1.08
cg04562683	1	NA	3638722	rs12731705	1	3637459	T	C	0.467197	0.0582689	0.0462734	0.207947	-0.846902	0.0282918	6.99463e-197	-0.0688024	0.0546867	0.208	0.616346	7.96365e-05	7	TP73	0.639	0.934	0.839 - 1.039
cg04583149	19	NA	1207124	rs3764640	19	1207238	T	G	0.219682	-0.098716	0.0569559	0.08306	0.212779	0.0383276	2.8307e-08	-0.463936	0.280417	0.098	0.0980367	NA	NA	STK11	0.5	0.629	0.363 - 1.089
cg04586023	22	NA	50690380	rs4838866	22	50685508	A	G	0.149105	-0.0476159	0.0632073	0.451252	-0.253531	0.043756	6.86432e-09	0.187811	0.251406	0.455	0.153362	0.588588	4	HDAC10	0.817	1.207	0.737 - 1.975
cg04598420	11	NA	75527994	rs11236513	11	75450445	A	C	0.157058	-0.0485602	0.063571	0.444943	-0.255282	0.0451811	1.60269e-08	0.190222	0.251288	0.449	0.449058	0.119266	4	UVRAG	0.817	1.21	0.739 - 1.979
cg04599946	16	NA	85936480	rs305080	16	85941774	T	C	0.349901	-0.125223	0.048675	0.0100928	0.545385	0.0338296	1.80153e-58	-0.229605	0.0903782	0.011	0.0306122	4.05299e-10	20	IRF8	0.232	0.795	0.666 - 0.949
cg04600297	19	NA	42750575	rs11880124	19	42683791	G	A	0.0864811	0.116309	0.0818095	0.155112	-0.403087	0.0576504	2.71173e-12	-0.288546	0.207111	0.164	0.163561	0.00487924	14	GSK3A	0.578	0.749	0.499 - 1.125
cg04609694	6	NA	44204009	rs760370	6	44200953	G	A	0.397614	0.00180162	0.0471264	0.969505	0.18692	0.0330618	1.57072e-08	0.00963846	0.252126	0.97	0.969505	NA	NA	HSP90AB1	0.993	1.01	0.616 - 1.655
cg04615668	5	NA	10991866	rs6878664	5	11005150	G	A	0.23161	-0.0704585	0.0567649	0.21452	-0.266558	0.0382367	3.14072e-12	0.264327	0.216304	0.222	0.657166	0.0202834	5	DAP	0.647	1.303	0.852 - 1.99
cg04616529	16	NA	11181986	rs725613	16	11169683	G	T	0.362823	0.068493	0.0480969	0.154428	-0.245577	0.033641	2.87918e-13	-0.278906	0.199544	0.162	0.162198	0.000695718	20	CLEC16A	0.576	0.757	0.512 - 1.119
cg04619854	2	NA	24162667	rs6545222	2	24235704	G	A	0.232604	0.134103	0.0557828	0.0162159	0.226595	0.0382905	3.26302e-09	0.591818	0.265716	0.026	0.0259302	7.16802e-07	11	UBXN2A	0.322	1.807	1.074 - 3.042
cg04637454	6	NA	41651066	rs9349199	6	41648698	A	G	0.225646	0.116894	0.0541336	0.0308221	0.323144	0.0377131	1.04847e-17	0.361739	0.172759	0.036	0.095131	0.774691	4	TFEB	0.349	1.436	1.023 - 2.014
cg04652522	5	NA	179124978	rs7734102	5	179153797	T	C	0.346918	0.0295588	0.0492791	0.548623	0.288732	0.0337373	1.14591e-17	0.102375	0.171093	0.55	0.793866	0.438591	8	CANX	0.861	1.108	0.792 - 1.549
cg04658243	17	NA	78865755	rs2289766	17	78865824	G	A	0.154076	0.0782859	0.0632768	0.216014	0.86296	0.0413961	1.64353e-96	0.0907179	0.0734544	0.217	0.439243	0.793712	6	RPTOR	0.643	1.095	0.948 - 1.265
cg04662369	17	NA	78754318	rs12940622	17	78615571	A	G	0.432406	-0.00330546	0.0466228	0.943479	0.812436	0.0284697	4.08501e-179	-0.00406858	0.0573866	0.943	0.973981	0.870167	20	RPTOR	0.989	0.996	0.89 - 1.115
cg04677158	5	NA	78279841	rs163125	5	78282670	G	A	0.178926	0.00904074	0.05914	0.878501	-1.00629	0.038086	7.7372e-154	-0.0089842	0.0587711	0.879	0.986364	0.831095	20	ARSB	0.978	0.991	0.883 - 1.112
cg04680494	6	NA	168417646	rs11751451	6	168413393	A	G	0.146123	0.198851	0.0683784	0.00363636	0.480823	0.0469593	1.32415e-24	0.413564	0.147836	0.005	0.0128861	0.00081559	11	KIF25	0.198	1.512	1.132 - 2.02
cg04726373	16	NA	67513468	rs3730403	16	67229486	G	T	0.026839	-0.076961	0.132173	0.560382	-0.697064	0.0857951	4.48251e-16	0.110407	0.1901	0.561	0.561385	0.453319	19	ATP6V0D1	0.866	1.117	0.769 - 1.621
cg04766061	17	NA	30810854	rs756785	17	30812845	T	C	0.367793	-0.0178585	0.0478095	0.708751	0.203371	0.0328587	6.0447e-10	-0.0878123	0.235513	0.709	0.709256	0.364565	10	CDK5R1	0.928	0.916	0.577 - 1.453
cg04781305	10	NA	35624429	rs2474528	10	35664456	G	A	0.360835	0.0832729	0.0475026	0.079599	-0.66094	0.0320846	2.74974e-94	-0.125992	0.0721311	0.081	0.197676	1.49406e-12	20	CCNY	0.484	0.882	0.765 - 1.016
cg04800768	17	NA	80545544	rs1387545	17	80544855	T	C	0.379722	0.119559	0.047461	0.0117655	-0.321218	0.0334624	8.04191e-22	-0.372205	0.152756	0.015	0.0148262	0.211141	4	FOXK2	0.264	0.689	0.511 - 0.93
cg04803944	8	NA	27450844	rs7012010	8	27448729	C	T	0.281312	0.0752625	0.0506192	0.137058	-0.686	0.0341045	5.49662e-90	-0.109712	0.0739903	0.138	0.173012	0.0443701	16	CLU	0.548	0.896	0.775 - 1.036
cg04814784	3	NA	10182561	rs279545	3	9972493	G	A	0.190855	-0.0535408	0.0553026	0.332973	1.08727	0.0314928	3.43822e-261	-0.0492432	0.0508835	0.333	0.529693	0.011409	13	VHL	0.742	0.952	0.862 - 1.052
cg04820159	14	NA	105251188	rs1130214	14	105259734	A	C	0.281312	0.0516432	0.0534565	0.334005	0.221846	0.037257	2.60872e-09	0.232788	0.244113	0.34	0.340281	NA	NA	AKT1	0.745	1.262	0.782 - 2.037
cg04831783	16	NA	88769549	rs11076704	16	88777995	T	C	0.423459	0.0880109	0.0465021	0.0584081	0.288311	0.0326675	1.08849e-18	0.305264	0.164958	0.064	0.0642344	0.00632936	9	RNF166	0.453	1.357	0.982 - 1.875
cg04860563	3	NA	189524470	rs6444386	3	189248764	A	G	0.369781	-0.0741849	0.0478949	0.121403	-0.197326	0.0334206	3.54076e-09	0.375951	0.250932	0.134	0.134077	0.00712266	14	TP63	0.548	1.456	0.891 - 2.382
cg04861096	16	NA	729354	rs4984683	16	746884	C	A	0.256461	-0.0148886	0.0552103	0.787414	0.533478	0.0372933	2.03783e-46	-0.0279085	0.10351	0.787	0.921175	0.226977	7	STUB1	0.955	0.972	0.794 - 1.191
cg04863514	17	NA	17137465	rs9896078	17	17146219	T	C	0.201789	-0.016231	0.0592726	0.78421	0.281377	0.040816	5.43199e-12	-0.0576841	0.210818	0.784	0.784376	0.548298	4	FLCN	0.954	0.944	0.624 - 1.427
cg04877966	15	NA	75135169	rs12442901	15	75083912	A	G	0.310139	0.139762	0.0507232	0.00586229	-0.530843	0.0361204	6.78911e-49	-0.263283	0.0972171	0.007	0.0618041	1.14483e-07	20	ULK3	0.198	0.769	0.635 - 0.93
cg04885666	1	NA	204459579	rs11240748	1	204453320	T	C	0.261431	0.00995033	0.0551449	0.856807	-0.225672	0.0363694	5.46958e-10	-0.044092	0.244462	0.857	0.856867	0.029698	11	PIK3C2B	0.969	0.957	0.593 - 1.545
cg04934652	17	NA	80608072	rs4789704	17	80571060	G	A	0.305169	-0.00895974	0.0485596	0.853613	0.269653	0.0335267	8.7709e-16	-0.0332269	0.180129	0.854	0.853651	0.232691	8	WDR45L	0.967	0.967	0.68 - 1.377
cg04946520	12	NA	102313156	rs12298720	12	102318856	G	A	0.102386	-0.0198026	0.0694759	0.775622	-0.327932	0.0464266	1.62416e-12	0.0603863	0.212033	0.776	0.7758	0.907989	8	DRAM1	0.95	1.062	0.701 - 1.61
cg04952827	15	NA	75135187	rs2301249	15	75092384	T	C	0.312127	0.135405	0.0504973	0.00733081	-0.246948	0.0354642	3.32373e-12	-0.548314	0.219123	0.012	0.0123385	0.000165478	17	ULK3	0.238	0.578	0.376 - 0.888
cg04957628	6	NA	137242738	rs3799480	6	137234163	T	G	0.44831	0.0610951	0.0461952	0.185988	0.695699	0.030171	1.20695e-117	0.0878182	0.0665102	0.187	0.480343	0.00380581	20	SLC35D3	0.608	1.092	0.958 - 1.244
cg04963199	16	NA	87868947	rs3889228	16	87868527	A	C	0.260437	0.119559	0.0517604	0.0208962	-1.04707	0.0287654	4.19338e-290	-0.114184	0.0495329	0.021	0.133683	0.000212983	12	SLC7A5	0.296	0.892	0.81 - 0.983
cg04972436	17	NA	76212679	rs1042489	17	76220206	C	T	0.399602	0.0463581	0.0479935	0.334082	0.228196	0.03334	7.67395e-12	0.203151	0.212401	0.339	0.338846	0.537022	3	BIRC5	0.745	1.225	0.808 - 1.858
cg04988098	10	NA	88124965	rs2114826	10	88118952	T	C	0.172962	-0.044579	0.0628576	0.478197	-0.290828	0.0428886	1.19336e-11	0.153283	0.217312	0.481	0.480587	0.00933314	6	GRID1	0.819	1.166	0.761 - 1.785
cg04994447	7	NA	150718483	rs2373929	7	150714812	A	G	0.44334	0.0592119	0.0465457	0.203329	0.21924	0.0324868	1.49292e-11	0.270078	0.216044	0.211	0.21126	NA	NA	ATG9B	0.643	1.31	0.858 - 2.001
cg05012661	4	NA	6891264	rs11731274	4	6891455	G	T	0.163022	-0.0246926	0.061878	0.689854	1.26434	0.0327838	0	-0.01953	0.0489436	0.69	0.824876	0.706897	8	TBC1D14	0.926	0.981	0.891 - 1.079
cg05038209	16	NA	87426147	rs8051218	16	87436463	C	T	0.0636183	0.106917	0.0944164	0.257467	-0.470612	0.0645123	2.98839e-13	-0.227187	0.203028	0.263	0.263141	0.581685	5	MAP1LC3B	0.689	0.797	0.535 - 1.186
cg05058234	2	NA	241526962	rs3828345	2	241536819	A	C	0.159046	-0.0114655	0.0637921	0.857363	0.399838	0.0412621	3.31838e-22	-0.0286753	0.159572	0.857	0.857387	0.523985	4	CAPN10	0.969	0.972	0.711 - 1.329
cg05064567	17	NA	78870138	rs2289766	17	78865824	G	A	0.154076	0.0782859	0.0632768	0.216014	-1.00339	0.0401784	1.18798e-137	-0.0780212	0.0631402	0.217	0.444147	0.777003	7	RPTOR	0.643	0.925	0.817 - 1.047
cg05080940	16	NA	11256561	rs2080272	16	11211553	A	G	0.368787	0.076961	0.04808	0.109446	-0.988029	0.0274318	4.42349e-284	-0.0778934	0.0487106	0.11	0.222063	0.000208784	20	CLEC16A	0.524	0.925	0.841 - 1.018
cg05081778	2	NA	71176060	rs2266917	2	71169705	C	T	0.270378	-0.0459289	0.0509589	0.367433	-0.562071	0.034969	3.91935e-58	0.0817137	0.0908052	0.368	0.653733	0.347782	20	ATP6V1B1	0.772	1.085	0.908 - 1.297
cg05088892	16	NA	86029443	rs7197319	16	86031452	T	G	0.340954	0.146694	0.0484013	0.00243918	-0.615898	0.032515	5.14311e-80	-0.238179	0.0795862	0.003	0.0175743	1.78359e-07	8	IRF8	0.17	0.788	0.674 - 0.921
cg05098037	17	NA	78753327	rs7215564	17	78737287	C	T	0.109344	-0.0506931	0.0730803	0.487894	0.804106	0.049177	4.26226e-60	-0.0630428	0.0909657	0.488	0.750282	0.140146	16	RPTOR	0.819	0.939	0.786 - 1.122
cg05116756	1	NA	3606702	rs3765736	1	3616601	T	C	0.389662	0.0732505	0.0478013	0.125425	0.181208	0.0329761	3.90429e-08	0.404234	0.273857	0.14	0.139923	NA	NA	TP73	0.548	1.498	0.876 - 2.563
cg05117982	7	NA	4764845	rs6973046	7	4765018	G	A	0.461233	0.00994933	0.0462942	0.829833	-0.349078	0.0325534	7.91861e-27	-0.0285018	0.132645	0.83	0.558705	0.223914	4	FOXK1	0.961	0.972	0.749 - 1.26
cg05129081	3	NA	189348936	rs10937405	3	189383183	T	C	0.428429	0.0178399	0.0466478	0.702136	-0.681964	0.0298776	2.57283e-115	-0.0261596	0.0684117	0.702	0.67893	0.0392958	16	TP63	0.927	0.974	0.852 - 1.114
cg05136476	3	NA	53190709	rs6777221	3	53186700	G	A	0.115308	-0.0198026	0.0678005	0.770232	0.5721	0.0453934	2.02842e-36	-0.0346139	0.118543	0.77	0.770292	0.66072	6	PRKCD	0.95	0.966	0.766 - 1.219
cg05159370	2	NA	71162762	rs3771389	2	71153154	G	A	0.264414	0.0275768	0.0504747	0.584826	0.432683	0.035843	1.49177e-33	0.0637344	0.116775	0.585	0.747634	0.334823	18	ATP6V1B1	0.883	1.066	0.848 - 1.34
cg05171937	12	NA	27396765	rs12230122	12	27370311	A	G	0.115308	0.0907544	0.0679411	0.181621	0.364893	0.047233	1.11523e-14	0.248715	0.188958	0.188	0.402982	0.127562	13	STK38L	0.608	1.282	0.885 - 1.857
cg05191217	5	NA	154070325	rs6863954	5	154097770	C	T	0.501988	-0.0344014	0.0462046	0.456547	0.291241	0.0328445	7.49665e-19	-0.11812	0.159206	0.458	0.458127	0.0348441	20	LARP1	0.817	0.889	0.65 - 1.214
cg05192293	10	NA	71934086	rs3858169	10	71928995	G	T	0.412525	-0.0610951	0.0463791	0.187739	-0.316546	0.0325827	2.59922e-22	0.193006	0.147857	0.192	0.191773	0.0279647	14	SAR1A	0.617	1.213	0.908 - 1.621
cg05194412	2	NA	137003533	rs6430614	2	137013930	A	G	0.272366	-0.185366	0.0531757	0.000490456	-1.31511	0.032822	0	0.140951	0.0405872	0.00052	2.43887e-07	5.28465e-10	20	CXCR4	0.075	1.151	1.063 - 1.247
cg05210338	20	NA	1448480	rs6041386	20	1300456	T	C	0.223658	-0.0624075	0.0557405	0.262881	-0.323974	0.0386409	5.10585e-17	0.192631	0.17358	0.267	0.0184037	0.0209762	20	NSFL1C	0.689	1.212	0.863 - 1.704
cg05212464	5	NA	154071076	rs10039709	5	154090511	G	A	0.247515	0.0891591	0.0516232	0.0841474	-0.4638	0.0362011	1.40887e-37	-0.192236	0.112312	0.087	0.186194	3.024e-09	8	LARP1	0.484	0.825	0.662 - 1.028
cg05216056	6	NA	28887836	rs2281043	6	28268497	T	C	0.137177	-0.199305	0.0707366	0.00483892	-0.514996	0.0485475	2.73312e-26	0.387003	0.142116	0.006	3.56086e-05	2.95582e-07	20	TRIM27	0.198	1.473	1.115 - 1.946
cg05220968	6	NA	146057943	rs1292337	6	145967807	A	G	0.422465	-0.0148091	0.0464728	0.749983	-0.217315	0.0329207	4.07903e-11	0.0681457	0.214099	0.75	0.586702	0.376042	18	EPM2A	0.946	1.071	0.704 - 1.629
cg05241265	10	NA	49614052	rs7075976	10	49614277	G	A	0.395626	-0.0544882	0.0463871	0.240138	-0.382234	0.0330661	6.5944e-31	0.142552	0.121983	0.243	0.242555	6.0375e-06	20	MAPK8	0.675	1.153	0.908 - 1.465
cg05261686	16	NA	50743296	rs11647841	16	50743331	A	G	0.417495	-0.061769	0.048096	0.199042	0.207697	0.0338354	8.333e-10	-0.2974	0.236582	0.209	0.208729	0.000259874	7	NOD2	0.639	0.743	0.467 - 1.181
cg05266843	8	NA	95961618	rs4735339	8	95974373	C	T	0.439364	-0.0314987	0.0464745	0.497922	0.200004	0.0325506	8.02659e-10	-0.15749	0.233777	0.501	0.500517	0.19526	20	TP53INP1	0.828	0.854	0.54 - 1.351
cg05292330	10	NA	71929509	rs3858169	10	71928995	G	T	0.412525	-0.0610951	0.0463791	0.187739	-0.323407	0.0323533	1.58542e-23	0.188911	0.144648	0.192	0.19155	0.0557429	19	SAR1A	0.617	1.208	0.91 - 1.604
cg05301556	17	NA	43971177	rs169201	17	44790203	G	A	0.224652	0.184404	0.0588587	0.00173033	-0.531916	0.0406548	4.07924e-39	-0.346679	0.113782	0.002	0.00170897	2.2992e-22	9	MAPT	0.161	0.707	0.566 - 0.884
cg05331763	17	NA	80535367	rs11658011	17	80524358	G	A	0.223658	0.0356272	0.057486	0.53542	-1.51853	0.0213715	0	-0.0234616	0.0378577	0.535	0.520602	0.0931442	10	FOXK2	0.853	0.977	0.907 - 1.052
cg05332270	2	NA	37384401	rs12712526	2	37383315	G	A	0.489066	0.0538228	0.0460878	0.242875	-0.294077	0.0325145	1.50379e-19	-0.183023	0.158021	0.247	0.246776	0.108195	20	EIF2AK2	0.678	0.833	0.611 - 1.135
cg05337636	17	NA	78720537	rs7217223	17	78645663	T	C	0.310139	-0.0150121	0.0507854	0.767536	-0.204871	0.035634	8.96089e-09	0.073276	0.248218	0.768	0.767834	0.890112	11	RPTOR	0.95	1.076	0.662 - 1.75
cg05338187	1	NA	236686598	rs2243527	1	236706780	C	T	0.259443	0.126584	0.0532924	0.017536	0.6182	0.0364131	1.20706e-64	0.204762	0.0870454	0.019	0.0356717	1.43528e-13	20	LGALS8	0.288	1.227	1.035 - 1.456
cg05340042	5	NA	150224636	rs7714584	5	150270420	G	A	0.106362	0.132161	0.0811047	0.103205	-0.585265	0.0581016	7.26316e-24	-0.225814	0.140379	0.108	0.107704	0.0020097	6	IRGM	0.523	0.798	0.606 - 1.051
cg05343689	11	NA	75852437	rs11236552	11	75545165	G	T	0.0775348	-0.0870947	0.0783566	0.266346	-0.374165	0.0581574	1.24567e-10	0.232771	0.21252	0.273	0.209283	0.00638167	7	UVRAG	0.695	1.262	0.832 - 1.914
cg05347925	4	NA	141172895	rs13125710	4	141152945	A	G	0.0745527	-0.117658	0.0805621	0.144163	-0.377652	0.0532166	1.27944e-12	0.311551	0.217794	0.153	0.152578	0.0424827	9	SCOC	0.569	1.366	0.891 - 2.093
cg05349542	10	NA	88127572	rs7910309	10	88117490	T	C	0.158052	-0.0212236	0.0631588	0.736844	-0.17986	0.0253019	1.17258e-12	0.118001	0.351547	0.737	0.737127	0.0351655	7	GRID1	0.938	1.125	0.565 - 2.241
cg05366050	4	NA	164092065	rs1382656	4	164092066	A	G	0.242545	0.0497421	0.053178	0.349588	-1.28633	0.023986	0	-0.0386697	0.0413471	0.35	0.576909	0.32214	11	NAF1	0.755	0.962	0.887 - 1.043
cg05367885	8	NA	26305656	rs6557920	8	26303941	C	T	0.055666	-0.176471	0.0991923	0.0752267	-0.482933	0.0711845	1.167e-11	0.365415	0.212341	0.085	0.0852704	NA	NA	BNIP3L	0.484	1.441	0.95 - 2.185
cg05368731	17	NA	41323189	rs8176265	17	41213996	T	C	0.356859	0.0334348	0.0487079	0.492439	1.26843	0.0216987	0	0.0263592	0.0384027	0.492	0.11735	6.11358e-05	15	NBR1	0.822	1.027	0.952 - 1.107
cg05380734	17	NA	76814805	rs7211960	17	76804108	T	C	0.212724	-0.0176549	0.0576211	0.759303	0.459134	0.0402747	4.17891e-30	-0.0384526	0.125545	0.759	0.156727	0.121171	11	USP36	0.95	0.962	0.752 - 1.231
cg05388963	16	NA	3304261	rs224218	16	3301897	G	A	0.472167	-0.00299551	0.0462041	0.948308	-0.218614	0.0324455	1.607e-11	0.0137023	0.21136	0.948	0.94831	NA	NA	MEFV	0.989	1.014	0.67 - 1.534
cg05392263	6	NA	168418527	rs2516808	6	168404976	T	C	0.434394	-0.00914166	0.0476291	0.847794	0.235571	0.034154	5.29938e-12	-0.0388064	0.202264	0.848	0.847852	0.00728751	6	KIF25	0.966	0.962	0.647 - 1.43
cg05393733	16	NA	87877300	rs4843718	16	87878476	A	G	0.27336	-0.0387408	0.0522413	0.458345	-0.464193	0.0369214	2.99257e-36	0.0834584	0.112738	0.459	0.459126	0.0299403	13	SLC7A5	0.817	1.087	0.872 - 1.356
cg05395366	17	NA	78895273	rs9897968	17	78894514	A	G	0.23161	0.123102	0.058539	0.035474	0.366477	0.0407283	2.29649e-19	0.335906	0.164038	0.041	0.0405867	0.229213	9	RPTOR	0.363	1.399	1.014 - 1.93
cg05468171	16	NA	84733172	rs9928495	16	84782765	G	A	0.142147	0.0308717	0.0642765	0.631017	0.616331	0.0418298	3.88557e-49	0.0500895	0.104344	0.631	0.711817	0.0957494	13	USP10	0.894	1.051	0.857 - 1.29
cg05498681	20	NA	35973318	rs10470023	20	35954937	C	T	0.203777	0.0530844	0.0544878	0.329935	0.227692	0.0376064	1.40756e-09	0.233141	0.242383	0.336	0.336114	0.00809023	5	SRC	0.745	1.263	0.785 - 2.03
cg05523254	1	NA	12040215	rs1474868	1	12044164	T	C	0.472167	0.0178399	0.0463368	0.700234	0.185874	0.0320084	6.35826e-09	0.0959783	0.249838	0.701	0.700859	0.151319	8	MFN2	0.927	1.101	0.675 - 1.796
cg05530630	7	NA	55224743	rs845558	7	55247588	A	G	0.40159	0.0324672	0.0465737	0.485731	-0.204775	0.0326982	3.78716e-10	-0.158551	0.228844	0.488	0.488413	0.993189	11	EGFR	0.819	0.853	0.545 - 1.336
cg05548508	17	NA	78775797	rs4969444	17	78780010	A	G	0.208748	-0.0154183	0.0582855	0.791371	0.339491	0.0419425	5.76378e-16	-0.0454159	0.171777	0.791	0.79148	0.459776	4	RPTOR	0.956	0.956	0.682 - 1.338
cg05554494	16	NA	3306685	rs757108	16	3362017	C	T	0.26839	-0.0478373	0.0525477	0.362633	-0.248315	0.0364365	9.4269e-12	0.192648	0.213497	0.367	0.366874	NA	NA	MEFV	0.772	1.212	0.798 - 1.842
cg05568930	11	NA	75522399	rs11236552	11	75545165	G	T	0.0775348	-0.0870947	0.0783566	0.266346	1.0743	0.0554951	1.72792e-83	-0.0810709	0.0730573	0.267	0.0345581	0.00146551	14	UVRAG	0.689	0.922	0.799 - 1.064
cg05569176	3	NA	33841973	rs9853874	3	33849092	T	C	0.229622	-0.0150121	0.0521181	0.773316	0.393645	0.0369331	1.59443e-26	-0.0381361	0.132447	0.773	0.773397	0.14586	8	PDCD6IP	0.95	0.963	0.743 - 1.248
cg05578865	17	NA	80554007	rs1387545	17	80544855	T	C	0.379722	0.119559	0.047461	0.0117655	-0.694443	0.0313735	1.46457e-108	-0.172165	0.0687851	0.012	0.0423764	0.0849321	7	FOXK2	0.238	0.842	0.736 - 0.963
cg05580415	17	NA	80553970	rs1387545	17	80544855	T	C	0.379722	0.119559	0.047461	0.0117655	-0.659373	0.0316439	1.98713e-96	-0.181322	0.0725031	0.012	0.23217	0.184178	8	FOXK2	0.238	0.834	0.724 - 0.962
cg05580441	17	NA	78878844	rs7219318	17	78912354	T	C	0.437376	-0.0516091	0.0463242	0.265243	-0.181384	0.0323463	2.05206e-08	0.28453	0.260385	0.275	0.274513	0.00264628	7	RPTOR	0.696	1.329	0.798 - 2.214
cg05583095	5	NA	154072875	rs17116366	5	154063416	A	G	0.027833	0.00995033	0.13103	0.939467	-1.20459	0.119852	9.12359e-24	-0.00826033	0.108778	0.939	0.939469	NA	NA	LARP1	0.988	0.992	0.801 - 1.227
cg05590982	16	NA	28550171	rs7193402	16	28586127	C	T	0.317097	-0.123986	0.0479513	0.00971913	0.185802	0.0340451	4.82833e-08	-0.667302	0.285577	0.019	0.019456	4.02952e-07	8	NUPR1	0.291	0.513	0.293 - 0.898
cg05595692	2	NA	75059313	rs581720	2	75039614	C	A	0.281312	0.0283995	0.0514659	0.581077	0.235986	0.0375462	3.27394e-10	0.120344	0.218927	0.583	0.582527	0.10156	4	HK2	0.882	1.128	0.734 - 1.732
cg05622569	16	NA	86006196	rs4843880	16	86008641	C	T	0.479125	-0.112435	0.0466771	0.0160058	0.176056	0.0310716	1.46052e-08	-0.638631	0.288089	0.027	0.026638	0.000371224	5	IRF8	0.322	0.528	0.3 - 0.929
cg05640423	17	NA	78970870	rs8081168	17	78971283	C	A	0.206759	-0.00299551	0.0597124	0.95999	-1.34906	0.0315707	0	0.00222045	0.0442624	0.96	0.168918	0.161889	10	CHMP6	0.993	1.002	0.919 - 1.093
cg05677184	16	NA	85966009	rs366078	16	85964563	C	T	0.134195	-0.0516432	0.068565	0.451329	-0.370908	0.0443729	6.33107e-17	0.139234	0.185606	0.453	0.453157	0.0399275	6	IRF8	0.817	1.149	0.799 - 1.654
cg05694847	12	NA	57984904	rs11613457	12	58012233	A	G	0.0656064	0.0207825	0.0931377	0.823429	-0.493716	0.0601503	2.24826e-16	-0.042094	0.188716	0.823	0.823493	0.48422	6	PIP4K2C	0.959	0.959	0.662 - 1.388
cg05707116	2	NA	88924001	rs6759954	2	88784492	T	C	0.0884692	0.306013	0.0878672	0.000496428	0.441322	0.0581681	3.27367e-14	0.6934	0.219074	0.002	0.00155008	0.0197042	6	EIF2AK3	0.153	2.001	1.302 - 3.073
cg05726764	3	NA	179399579	rs1561843	3	179400095	C	T	0.317097	-0.0834216	0.0499205	0.0947041	-0.867433	0.0313289	9.75594e-169	0.0961707	0.0576544	0.095	0.198327	0.382602	20	USP13	0.497	1.101	0.983 - 1.233
cg05726935	14	NA	105263522	rs1130214	14	105259734	A	C	0.281312	0.0516432	0.0534565	0.334005	0.227642	0.036702	5.55966e-10	0.226862	0.237659	0.34	0.339796	NA	NA	AKT1	0.745	1.255	0.787 - 1.999
cg05735590	6	NA	36627451	rs12530170	6	36623083	G	A	0.215706	-0.0760347	0.0568451	0.181034	0.285128	0.0393125	4.08081e-13	-0.266669	0.202729	0.188	0.188377	0.000194596	5	CDKN1A	0.608	0.766	0.515 - 1.14
cg05748937	8	NA	12991064	rs4831399	8	12986826	C	A	0.307157	0.0332466	0.050468	0.510046	-0.263825	0.0347048	2.91685e-14	-0.126018	0.192011	0.512	0.511627	0.901368	3	DLC1	0.833	0.882	0.605 - 1.284
cg05761882	1	NA	223901187	rs16842040	1	223903926	T	C	0.0298211	-0.327394	0.125954	0.00934103	-2.58071	0.074182	3.58002e-265	0.126862	0.048942	0.01	0.0667259	0.0825797	8	CAPN2	0.224	1.135	1.031 - 1.25
cg05772917	17	NA	44027251	rs11012	17	43513441	T	C	0.194831	-0.208501	0.0617868	0.000739436	0.307296	0.0433245	1.31334e-12	-0.678502	0.222662	0.002	0.0023096	1.28682e-09	6	MAPT	0.161	0.507	0.328 - 0.785
cg05774614	17	NA	78864539	rs2289766	17	78865824	G	A	0.154076	0.0782859	0.0632768	0.216014	1.03835	0.039039	7.2157e-156	0.0753947	0.0610058	0.217	0.616	0.756747	6	RPTOR	0.643	1.078	0.957 - 1.215
cg05782471	1	NA	3623389	rs3765736	1	3616601	T	C	0.389662	0.0732505	0.0478013	0.125425	-0.256727	0.0341033	5.15564e-14	-0.285325	0.190014	0.133	0.1332	0.0179049	4	TP73	0.548	0.752	0.518 - 1.091
cg05785598	3	NA	49045655	rs4974079	3	48906469	T	G	0.33499	0.0695261	0.0486225	0.152741	-0.627633	0.032979	9.39452e-81	-0.110775	0.077688	0.154	0.153898	0.000594325	20	WDR6	0.569	0.895	0.769 - 1.042
cg05807444	8	NA	145654635	rs3735840	8	145653006	G	A	0.474155	-0.0372958	0.0461785	0.419295	1.02057	0.0249674	0	-0.036544	0.0452565	0.419	0.617991	0.738317	9	VPS28	0.801	0.964	0.882 - 1.054
cg05813498	17	NA	78093353	rs2304851	17	78073760	C	A	0.385686	-0.124869	0.0478665	0.00908888	-1.11773	0.0263107	0	0.111716	0.0429052	0.009	0.166139	0.0107388	13	GAA	0.224	1.118	1.028 - 1.216
cg05848175	1	NA	153330257	rs12119788	1	153330178	A	G	0.104374	-0.0734313	0.0762572	0.335576	0.297836	0.0514375	7.02799e-09	-0.246549	0.259554	0.342	0.342165	NA	NA	S100A9	0.746	0.781	0.47 - 1.3
cg05849324	6	NA	18122474	rs6910196	6	18102507	A	C	0.354871	0.0411419	0.0492565	0.403572	0.39654	0.0338547	1.09348e-31	0.103752	0.124531	0.405	0.711241	0.00870344	10	NHLRC1	0.791	1.109	0.869 - 1.416
cg05861515	8	NA	32504400	rs7825588	8	32504401	A	G	0.116302	-0.176021	0.0755572	0.0198252	-1.1492	0.0468704	9.36812e-133	0.153169	0.066044	0.02	0.0530141	0.00416571	20	NRG1	0.294	1.166	1.024 - 1.327
cg05872255	14	NA	73592157	rs362393	14	73689629	A	G	0.0815109	-0.0648586	0.0873441	0.457746	-0.303569	0.0556531	4.90665e-08	0.213654	0.290378	0.462	0.461866	0.740271	6	PSEN1	0.817	1.238	0.701 - 2.188
cg05886813	1	NA	44115187	rs11210858	1	43978837	C	T	0.326044	-0.064851	0.0488574	0.184392	-0.609114	0.0333673	1.89489e-74	0.106468	0.0804224	0.186	0.263887	0.0354611	20	KDM4A	0.607	1.112	0.95 - 1.302
cg05890019	4	NA	85886830	rs6820517	4	85870625	T	C	0.302187	-0.0387408	0.0495124	0.433952	0.28423	0.0344424	1.55322e-16	-0.136301	0.17498	0.436	0.436007	0.106681	20	WDFY3	0.815	0.873	0.619 - 1.23
cg05892903	8	NA	90769545	rs411279	8	90808157	A	C	0.418489	-0.0545618	0.0462942	0.238562	-0.180081	0.0316915	1.32901e-08	0.302986	0.262546	0.248	0.248489	0.012691	10	RIPK2	0.678	1.354	0.809 - 2.265
cg05897122	4	NA	53112707	rs995239	4	53130243	C	A	0.338966	-0.0468836	0.0495769	0.344315	0.331245	0.0360752	4.22937e-20	-0.141538	0.15046	0.347	0.346859	0.000852288	6	SPATA18	0.751	0.868	0.646 - 1.166
cg05897963	19	NA	30157918	rs10424881	19	30162495	G	T	0.228628	-0.0266419	0.0553972	0.63057	-0.218942	0.0398849	4.03443e-08	0.121685	0.253992	0.632	0.631875	NA	NA	PLEKHF1	0.894	1.129	0.687 - 1.858
cg05902951	3	NA	33922290	rs7626555	3	33865612	A	G	0.233598	-0.0264466	0.0521812	0.612279	-0.289962	0.0367172	2.85318e-15	0.0912072	0.180329	0.613	0.61301	0.0830556	9	PDCD6IP	0.891	1.095	0.769 - 1.56
cg05903927	8	NA	54605788	rs7828363	8	54599835	T	C	0.236581	-0.0808847	0.0538015	0.132738	0.59926	0.0370425	7.25154e-59	-0.134974	0.0901667	0.134	0.144764	0.0168091	20	ATP6V1H	0.548	0.874	0.732 - 1.043
cg05916509	13	NA	21140743	rs9552251	13	21180247	A	G	0.187873	0.111541	0.0572051	0.0511948	0.262928	0.0401636	5.8936e-11	0.424227	0.227016	0.062	0.0616626	0.00019025	13	IFT88	0.451	1.528	0.979 - 2.385
cg05926478	4	NA	151174724	rs7670986	4	150912111	T	C	0.0248509	0.0158733	0.15322	0.917488	-1.15115	0.105988	1.76412e-27	-0.013789	0.133107	0.917	0.169936	NA	NA	LRBA	0.982	0.986	0.76 - 1.28
cg05927017	18	NA	60988155	rs2236719	18	61006292	A	G	0.474155	-0.0539283	0.0466581	0.247755	-0.384746	0.0311551	4.91047e-35	0.140166	0.1218	0.25	0.249819	0.00325475	17	BCL2	0.68	1.15	0.906 - 1.461
cg05936300	1	NA	3574704	rs4648538	1	3543493	T	C	0.290258	0.0601539	0.0516865	0.244496	-0.415262	0.0357605	3.56807e-31	-0.144858	0.125091	0.247	0.286218	0.811568	3	TP73	0.678	0.865	0.677 - 1.106
cg05973455	4	NA	186048542	rs6830555	4	186044283	C	T	0.413519	0.016536	0.0467474	0.723541	0.479868	0.0319726	6.43672e-51	0.0344595	0.0974444	0.724	0.62628	0.431252	17	SLC25A4	0.935	1.035	0.855 - 1.253
cg05977333	16	NA	86029348	rs7197319	16	86031452	T	G	0.340954	0.146694	0.0484013	0.00243918	-1.15517	0.0238024	0	-0.126989	0.0419814	0.002	0.0208006	7.49643e-08	8	IRF8	0.161	0.881	0.811 - 0.956
cg05990720	9	NA	27573650	rs2814707	9	27536397	T	C	0.235586	0.0139029	0.0543648	0.798157	-0.285669	0.0361686	2.82803e-15	-0.0486678	0.190406	0.798	0.79826	0.0160749	14	C9orf72	0.958	0.952	0.656 - 1.383
cg06035369	13	NA	37633548	rs1199984	13	37645615	G	A	0.0864811	-0.0334348	0.0752405	0.656773	0.496167	0.0515433	6.19643e-22	-0.0673861	0.151805	0.657	0.657115	7.90235e-05	8	FAM48A	0.906	0.935	0.694 - 1.259
cg06047934	16	NA	89712517	rs8058895	16	89814807	C	T	0.184891	0.0242927	0.0605185	0.688119	-0.313727	0.0404781	9.1514e-15	-0.0774327	0.193161	0.689	0.484816	0.296633	12	CHMP1A	0.926	0.925	0.634 - 1.351
cg06062998	5	NA	154164389	rs12187921	5	154209800	G	A	0.0934394	-0.101654	0.0858932	0.236614	0.94184	0.0691701	3.20396e-42	-0.107931	0.0915411	0.238	0.479916	0.949495	6	LARP1	0.672	0.898	0.75 - 1.074
cg06066251	11	NA	1309984	rs12417955	11	1284227	G	A	0.496024	-0.0704585	0.0461635	0.12694	-0.628215	0.0300264	3.3732e-97	0.112157	0.0736789	0.128	0.285478	0.0998321	20	TOLLIP	0.545	1.119	0.968 - 1.292
cg06077899	12	NA	32832894	rs10844316	12	32874324	T	G	0.161034	-0.113505	0.0669547	0.0900279	0.696794	0.0436238	1.97732e-57	-0.162896	0.0966293	0.092	0.0918377	0.0108256	14	DNM1L	0.496	0.85	0.703 - 1.027
cg06106599	11	NA	70048801	rs10898847	11	70045922	A	G	0.364811	0.0009995	0.0471526	0.983088	-0.381037	0.0329469	6.18602e-31	-0.0026231	0.123748	0.983	0.983088	0.765928	19	FADD	0.993	0.997	0.783 - 1.271
cg06115388	11	NA	70289855	rs567105	11	70321096	T	C	0.383698	0.0372958	0.0475789	0.433115	0.245124	0.0333016	1.82896e-13	0.152151	0.195199	0.436	0.435706	0.0241207	9	CTTN	0.815	1.164	0.794 - 1.707
cg06116488	10	NA	13142334	rs1953314	10	13135831	T	C	0.147117	-0.0808847	0.0676235	0.231656	-0.446207	0.047186	3.18911e-21	0.181272	0.15276	0.235	0.235366	0.865881	4	OPTN	0.672	1.199	0.889 - 1.617
cg06146665	17	NA	76799964	rs2054624	17	76802098	T	C	0.175944	-0.0582649	0.0603097	0.333997	-0.829276	0.0404501	2.10041e-93	0.0702599	0.0728064	0.335	0.233145	0.0210028	18	USP36	0.744	1.073	0.93 - 1.237
cg06150195	16	NA	11275874	rs2040	16	11275913	T	C	0.083499	-0.0359381	0.082518	0.663186	-0.407908	0.0502459	4.73054e-16	0.0881035	0.202587	0.664	0.66364	0.288047	13	CLEC16A	0.911	1.092	0.734 - 1.624
cg06153925	17	NA	78755379	rs7215564	17	78737287	C	T	0.109344	-0.0506931	0.0730803	0.487894	1.20369	0.0456451	2.96932e-153	-0.0421146	0.0607343	0.488	0.965109	0.265876	20	RPTOR	0.819	0.959	0.851 - 1.08
cg06154633	17	NA	78860605	rs6565484	17	78848856	T	C	0.498012	0.0430595	0.0460464	0.34972	0.429017	0.0314791	2.70624e-42	0.100368	0.107582	0.351	0.803712	0.288188	11	RPTOR	0.755	1.106	0.895 - 1.365
cg06159181	11	NA	70072977	rs565473	11	70081665	T	C	0.295229	-0.00662188	0.0505232	0.895723	0.883858	0.0321092	8.43559e-167	-0.00749202	0.0571628	0.896	0.900181	0.188105	17	FADD	0.982	0.993	0.887 - 1.11
cg06163904	17	NA	78964779	rs4969331	17	78966915	C	T	0.410537	-0.0535408	0.0468195	0.252807	-0.293717	0.0326237	2.19275e-19	0.182287	0.160684	0.257	0.256609	0.447976	7	CHMP6	0.686	1.2	0.876 - 1.644
cg06174078	11	NA	1325718	rs2334659	11	1357063	A	G	0.158052	0.0516432	0.0631252	0.413296	0.282236	0.0430384	5.46221e-11	0.182979	0.225395	0.417	0.416898	0.892086	3	TOLLIP	0.801	1.201	0.772 - 1.868
cg06205614	16	NA	31128351	rs889548	16	31137712	T	C	0.38171	-0.0441609	0.0474745	0.352266	0.292726	0.0340261	7.76817e-18	-0.150861	0.163126	0.355	0.355064	0.105479	7	KAT8	0.758	0.86	0.625 - 1.184
cg06270615	17	NA	40516068	rs8069645	17	40494902	G	A	0.2833	0.0505567	0.0516743	0.32789	-0.855298	0.0330667	1.61434e-147	-0.0591101	0.06046	0.328	0.760598	0.159333	10	STAT3	0.739	0.943	0.837 - 1.061
cg06279471	11	NA	67806118	rs10791957	11	67867548	C	A	0.440358	-0.0334348	0.0466367	0.473423	-0.47352	0.0319543	1.10986e-49	0.070609	0.0986045	0.474	0.749865	0.407325	15	TCIRG1	0.819	1.073	0.885 - 1.302
cg06294803	3	NA	184033282	rs2230571	3	184046470	T	C	0.234592	-0.020713	0.0534892	0.698581	0.205455	0.0370745	2.99588e-08	-0.100815	0.26098	0.699	0.699278	0.138871	11	EIF4G1	0.927	0.904	0.542 - 1.508
cg06304546	20	NA	32448765	rs2103804	20	32425403	T	C	0.506958	-0.0456252	0.0461791	0.32315	0.214024	0.0327225	6.12782e-11	-0.213178	0.218213	0.329	0.328608	0.0101058	7	CHMP4B	0.739	0.808	0.527 - 1.239
cg06321213	16	NA	86009621	rs10521318	16	86011337	T	C	0.083499	-0.0236781	0.08821	0.788369	0.394177	0.0585383	1.65457e-11	-0.0600698	0.223961	0.789	0.788533	NA	NA	IRF8	0.956	0.942	0.607 - 1.461
cg06340836	16	NA	88765676	rs7198724	16	88673720	A	G	0.0656064	-0.0775292	0.0955352	0.417064	-0.361979	0.0617771	4.64422e-09	0.214181	0.266444	0.421	0.500871	NA	NA	RNF166	0.804	1.239	0.735 - 2.088
cg06343673	17	NA	78778232	rs4969444	17	78780010	A	G	0.208748	-0.0154183	0.0582855	0.791371	-1.14624	0.038002	7.32994e-200	0.0134512	0.0508513	0.791	0.837618	0.755625	8	RPTOR	0.956	1.014	0.917 - 1.12
cg06355720	1	NA	153333350	rs12047833	1	153376986	C	T	0.110338	0.0222456	0.0746232	0.765622	-0.366632	0.0455789	8.70312e-16	-0.0606756	0.203677	0.766	0.765779	0.644247	4	S100A9	0.95	0.941	0.631 - 1.403
cg06366062	17	NA	30814700	rs12162135	17	30805795	T	G	0.479125	0	0.0467155	1	0.201101	0.0316468	2.09028e-10	0	0.232299	1	1	0.782387	11	CDK5R1	1	1	0.634 - 1.577
cg06372223	16	NA	87899784	rs16943315	16	87869640	A	G	0.263419	-0.0367677	0.0527527	0.485814	0.229518	0.0390295	4.08729e-09	-0.160195	0.23145	0.489	0.488851	0.0543288	10	SLC7A5	0.819	0.852	0.541 - 1.341
cg06408385	6	NA	162865258	rs9365420	6	162849941	G	A	0.468191	0.120023	0.0464161	0.00971518	0.183335	0.0334196	4.11469e-08	0.654664	0.279892	0.019	0.0193359	0.00101267	20	PARK2	0.291	1.924	1.112 - 3.331
cg06412669	17	NA	78735550	rs4969230	17	78726261	C	T	0.374751	0.00290421	0.0469404	0.950666	-0.297153	0.0323856	4.49671e-20	-0.00977345	0.157971	0.951	0.950667	0.973594	12	RPTOR	0.989	0.99	0.727 - 1.35
cg06418238	17	NA	78755442	rs7215564	17	78737287	C	T	0.109344	-0.0506931	0.0730803	0.487894	1.25704	0.0445524	3.83214e-175	-0.0403272	0.0581542	0.488	0.965561	0.257572	20	RPTOR	0.819	0.96	0.857 - 1.076
cg06429555	11	NA	72542625	rs10898864	11	72405450	T	C	0.26839	-0.0221434	0.0533381	0.678031	0.318038	0.0364706	2.77222e-18	-0.069625	0.1679	0.678	0.678375	0.190656	7	ATG16L2	0.92	0.933	0.671 - 1.296
cg06430688	2	NA	242490217	rs7567892	2	242470476	T	C	0.0785288	-0.209611	0.0864197	0.0152873	-1.16141	0.0483884	2.65563e-127	0.180479	0.074788	0.016	0.00634276	1.98312e-05	9	BOK	0.268	1.198	1.034 - 1.387
cg06432119	11	NA	281516	rs11602954	11	202856	A	G	0.210736	0.120446	0.057076	0.0348348	0.22785	0.0384242	3.03187e-09	0.528619	0.265887	0.047	0.0467971	0.0498791	6	NLRP6	0.385	1.697	1.008 - 2.857
cg06469955	17	NA	78915146	rs6565498	17	78912982	T	C	0.121272	-0.00662188	0.0678889	0.922298	-1.2387	0.0414368	2.36717e-196	0.00534581	0.0548067	0.922	0.925178	0.347242	11	RPTOR	0.985	1.005	0.903 - 1.119
cg06485101	17	NA	78073693	rs2304851	17	78073760	C	A	0.385686	-0.124869	0.0478665	0.00908888	-0.613154	0.0336795	4.66081e-74	0.20365	0.0788634	0.01	0.0708012	0.0336339	11	GAA	0.226	1.226	1.05 - 1.431
cg06494135	16	NA	85968843	rs7186094	16	85978487	T	G	0.130219	-0.0275768	0.0695282	0.691642	-1.82927	0.0319556	0	0.0150753	0.0380096	0.692	0.0521727	0.0227166	10	IRF8	0.926	1.015	0.942 - 1.094
cg06498272	19	NA	1192499	rs9304882	19	1189482	G	T	0.256461	-0.0207825	0.0518118	0.688335	0.277945	0.0355718	5.55557e-15	-0.0747719	0.186655	0.689	0.688724	NA	NA	STK11	0.926	0.928	0.644 - 1.338
cg06513139	19	NA	4455923	rs2992	19	4443046	C	T	0.280318	-0.0256677	0.0509492	0.614409	-0.2178	0.0361991	1.77981e-09	0.11785	0.234745	0.616	0.615644	0.111231	4	UBXN6	0.892	1.125	0.71 - 1.782
cg06525280	2	NA	216177303	rs16853834	2	216210236	T	C	0.163022	0.00598207	0.062591	0.923859	-0.710822	0.0433778	2.37748e-60	-0.00841571	0.0880559	0.924	0.972975	0.0829147	13	ATIC	0.985	0.992	0.834 - 1.178
cg06532163	17	NA	45867833	rs4794110	17	45847230	C	T	0.28827	-0.00995033	0.0500896	0.842536	1.02445	0.0297522	8.13123e-260	-0.00971282	0.0488948	0.843	0.2551	0.257157	19	OSBPL7	0.966	0.99	0.9 - 1.09
cg06545761	16	NA	87441441	rs933717	16	87415250	C	T	0.441352	0.104139	0.0463917	0.0247825	0.318662	0.0330941	6.03226e-22	0.3268	0.149486	0.029	0.0288042	0.373982	7	MAP1LC3B	0.339	1.387	1.034 - 1.859
cg06550704	17	NA	73738580	rs12450478	17	73737447	A	G	0.0198807	-0.282628	0.161271	0.0796873	0.722157	0.130132	2.86645e-08	-0.391366	0.23419	0.095	0.0946917	NA	NA	ITGB4	0.497	0.676	0.427 - 1.07
cg06570125	5	NA	179723634	rs1559113	5	179751390	G	A	0.253479	0.00120072	0.0525264	0.981762	-0.452478	0.0374177	1.15538e-33	-0.00265365	0.116086	0.982	0.700237	0.934774	17	MAPK9	0.993	0.997	0.794 - 1.252
cg06573253	11	NA	66032674	rs948360	11	66106725	T	C	0.0924453	-0.207762	0.0854155	0.0150004	0.396372	0.0604601	5.52964e-11	-0.524159	0.229847	0.023	0.0225799	0.00259855	5	RAB1B	0.306	0.592	0.377 - 0.929
cg06580943	6	NA	168405834	rs3752611	6	168394923	C	T	0.140159	0.154201	0.0686889	0.0247733	0.542562	0.0476359	4.70186e-30	0.284209	0.129037	0.028	0.0612403	0.00563987	6	KIF25	0.329	1.329	1.032 - 1.711
cg06589051	2	NA	105946882	rs1010746	2	105940446	T	C	0.512922	-0.00310482	0.0460807	0.946281	0.67026	0.0298156	6.49208e-112	-0.00463226	0.0687508	0.946	0.5327	0.214551	16	TGFBRAP1	0.989	0.995	0.87 - 1.139
cg06589507	5	NA	179234594	rs10516140	5	179240910	A	C	0.147117	0.0237165	0.0618823	0.701533	0.25611	0.0438167	5.06466e-09	0.0926027	0.242142	0.702	0.702142	0.059019	6	SQSTM1	0.927	1.097	0.682 - 1.763
cg06602333	19	NA	30215101	rs4805470	19	30231754	T	C	0.313121	-0.0356272	0.0497438	0.473859	-0.198562	0.0336618	3.66322e-09	0.179426	0.252361	0.477	0.477089	0.110097	6	C19orf12	0.819	1.197	0.73 - 1.962
cg06603923	7	NA	151217961	rs2299965	7	151192662	C	T	0.464215	-0.0353671	0.0460252	0.442232	0.278203	0.032451	1.00831e-17	-0.127127	0.166101	0.444	0.671107	0.0965226	12	RHEB	0.815	0.881	0.636 - 1.219
cg06617879	17	NA	78849431	rs2289762	17	78859110	A	G	0.253479	0.0148886	0.0522301	0.7756	0.376392	0.0356567	4.76422e-26	0.0395561	0.138816	0.776	0.775679	0.438467	12	RPTOR	0.95	1.04	0.793 - 1.366
cg06623918	6	NA	96969491	rs12207471	6	96963782	A	G	0.366799	0.0305292	0.0484345	0.528486	-0.797619	0.0321995	1.83437e-135	-0.0382754	0.0607435	0.529	0.125163	0.464695	17	UFL1	0.845	0.962	0.854 - 1.084
cg06634576	2	NA	36782386	rs848643	2	36782387	A	G	0.293241	0.0778865	0.0501719	0.120568	-1.22635	0.0248744	0	-0.0635106	0.0409317	0.121	0.108555	0.0197562	20	FEZ2	0.535	0.938	0.866 - 1.017
cg06646112	1	NA	3621445	rs3765736	1	3616601	T	C	0.389662	0.0732505	0.0478013	0.125425	0.241725	0.034138	1.43287e-12	0.303032	0.202328	0.134	0.134205	0.00262559	6	TP73	0.548	1.354	0.911 - 2.013
cg06646708	6	NA	18123224	rs2842938	6	18141330	T	C	0.156064	-0.0205089	0.0600688	0.732785	-0.316583	0.0421869	6.1758e-14	0.0647821	0.189937	0.733	0.932682	0.000799489	4	NHLRC1	0.937	1.067	0.735 - 1.548
cg06649165	19	NA	17831720	rs8101609	19	17857482	T	C	0.229622	-0.026344	0.0578027	0.648564	0.234795	0.0396651	3.23071e-09	-0.1122	0.246913	0.65	0.649532	0.23294	4	MAP1S	0.902	0.894	0.551 - 1.45
cg06653507	11	NA	5617919	rs3751006	11	5625847	A	G	0.413519	0.0676586	0.0475723	0.15496	0.54335	0.0323469	2.54151e-63	0.124521	0.087867	0.156	0.153342	0.00514466	20	TRIM6	0.569	1.133	0.953 - 1.345
cg06660057	7	NA	4762371	rs4523152	7	4759542	A	G	0.358847	0.0139029	0.0484305	0.774059	0.201036	0.0335989	2.18515e-09	0.0691563	0.241182	0.774	0.956606	NA	NA	FOXK1	0.95	1.072	0.668 - 1.719
cg06662132	10	NA	104406731	rs10883759	10	104412049	A	G	0.329026	-0.131362	0.0504518	0.009222	-0.231922	0.0352635	4.80636e-11	0.566407	0.233965	0.015	0.0154821	0.0222644	16	TRIM8	0.267	1.762	1.114 - 2.787
cg06664254	16	NA	75628226	rs4887839	16	75835686	A	G	0.0526839	-0.18983	0.107866	0.0784301	0.781561	0.0731051	1.12239e-26	-0.242886	0.139871	0.082	0.140233	NA	NA	GABARAPL2	0.484	0.784	0.596 - 1.032
cg06665333	16	NA	87873837	rs750950	16	87873247	C	A	0.353877	-0.151003	0.0490745	0.00209084	-0.18556	0.0332653	2.43032e-08	0.813767	0.302034	0.007	0.00705387	4.80864e-05	4	SLC7A5	0.198	2.256	1.248 - 4.079
cg06678084	11	NA	65600739	rs1204772	11	65581579	T	C	0.161034	0.0198026	0.0643629	0.758333	0.265046	0.044017	1.72867e-09	0.0747138	0.243154	0.759	0.758638	0.122685	3	SNX32	0.95	1.078	0.669 - 1.736
cg06697595	6	NA	25961977	rs6907857	6	26472350	C	T	0.0159046	0.0841428	0.179492	0.639225	-1.306	0.175746	1.07644e-13	-0.064428	0.13771	0.64	0.63989	NA	NA	TRIM38	0.898	0.938	0.716 - 1.228
cg06712722	9	NA	130289572	rs2245389	9	130266566	A	G	0.317097	-0.076881	0.0487333	0.114661	-0.422144	0.0337816	7.82222e-36	0.18212	0.116359	0.118	0.117545	0.0781574	20	LRSAM1	0.528	1.2	0.955 - 1.507
cg06720722	3	NA	189349021	rs7646083	3	189319297	C	T	0.474155	-0.0525924	0.0463427	0.256435	-0.607356	0.0307365	6.56798e-87	0.0865924	0.0764282	0.257	0.469707	0.000542662	20	TP63	0.686	1.09	0.939 - 1.267
cg06735598	12	NA	124196148	rs7297576	12	124171323	C	T	0.374751	0.0270629	0.0472569	0.566864	-0.809308	0.0306735	2.05926e-153	-0.0334396	0.0584055	0.567	0.0549204	0.0444432	20	ATP6V0A2	0.869	0.967	0.863 - 1.084
cg06751007	17	NA	78233937	rs7219131	17	78252770	C	T	0.460239	-0.0344014	0.0464566	0.458993	0.466319	0.031116	9.00346e-51	-0.0737723	0.0997457	0.46	0.210642	0.178474	7	RNF213	0.817	0.929	0.764 - 1.129
cg06754224	1	NA	28585612	rs1053107	1	28607890	T	G	0.0457256	-0.0444745	0.11623	0.701985	0.52415	0.0935106	2.07952e-08	-0.0848506	0.222265	0.703	0.702644	0.470804	7	SESN2	0.927	0.919	0.594 - 1.42
cg06788514	16	NA	88767261	rs880970	16	88754869	T	C	0.241551	0.0468836	0.0542018	0.387049	0.339029	0.0381167	5.8687e-19	0.138288	0.160628	0.389	0.389282	0.0229551	9	RNF166	0.781	1.148	0.838 - 1.573
cg06795425	2	NA	136846053	rs10189863	2	136849515	G	A	0.253479	-0.0497421	0.0504108	0.323773	0.541478	0.0337627	6.96125e-58	-0.0918635	0.0932745	0.325	0.324687	0.00709394	9	CXCR4	0.734	0.912	0.76 - 1.095
cg06796944	4	NA	185570679	rs902176	4	185654320	T	C	0.16004	0.183987	0.0626668	0.00332521	0.332724	0.0458561	3.99188e-13	0.552972	0.203179	0.006	0.00649674	1.15477e-07	6	CASP3	0.198	1.738	1.167 - 2.589
cg06830800	18	NA	21167517	rs1615035	18	21178845	G	A	0.323062	0.00120072	0.0492994	0.980569	0.398209	0.0353215	1.76642e-29	0.0030153	0.123803	0.981	0.944432	0.56035	20	NPC1	0.993	1.003	0.787 - 1.278
cg06854084	10	NA	101292507	rs10883376	10	101316142	G	A	0.459245	0.0833816	0.046136	0.0707155	-0.176623	0.0314596	1.97377e-08	-0.472087	0.274412	0.085	0.0853671	0.02019	3	NKX2-3	0.484	0.624	0.364 - 1.068
cg06867910	16	NA	87887504	rs4329925	16	87862007	C	T	0.144135	0.0383251	0.0654602	0.55823	0.342282	0.0474784	5.6273e-13	0.111969	0.191876	0.56	0.684042	0.174536	5	SLC7A5	0.864	1.118	0.768 - 1.629
cg06872548	17	NA	78716983	rs7215564	17	78737287	C	T	0.109344	-0.0506931	0.0730803	0.487894	1.08866	0.0475987	8.90727e-116	-0.0465647	0.0671596	0.488	0.92273	0.184525	17	RPTOR	0.819	0.955	0.837 - 1.089
cg06876053	11	NA	9810051	rs4910066	11	9834403	A	G	0.115308	0.0953102	0.0695998	0.170873	0.418873	0.0469378	4.49763e-19	0.22754	0.168105	0.176	0.376289	0.000103443	10	SBF2	0.601	1.256	0.903 - 1.745
cg06894687	1	NA	180123317	rs6425611	1	180127107	C	A	0.199801	0.0418642	0.0592144	0.479571	0.353652	0.040345	1.85634e-18	0.118377	0.167981	0.481	0.480994	0.226751	11	QSOX1	0.819	1.126	0.81 - 1.565
cg06895675	10	NA	88137553	rs11202023	10	88165453	T	C	0.362823	0.0760347	0.0477796	0.111528	0.547604	0.0334521	3.1429e-60	0.13885	0.0876635	0.113	0.186716	0.00435917	20	GRID1	0.526	1.149	0.968 - 1.364
cg06906965	19	NA	58450175	rs2889010	19	58481880	A	G	0.149105	-0.0259334	0.0633059	0.682061	-0.341757	0.0451959	3.97918e-14	0.0758827	0.185508	0.683	0.682501	0.00811459	4	ZNF418	0.923	1.079	0.75 - 1.552
cg06908052	17	NA	78880396	rs12951596	17	78880383	T	C	0.126243	-0.0336602	0.0663649	0.612015	-0.404922	0.0461265	1.65638e-18	0.0831275	0.164169	0.613	0.612608	0.142429	5	RPTOR	0.891	1.087	0.788 - 1.499
cg06912665	5	NA	154092290	rs6863954	5	154097770	C	T	0.501988	-0.0344014	0.0462046	0.456547	-0.214882	0.0318333	1.47613e-11	0.160094	0.216327	0.459	0.459265	0.0543817	11	LARP1	0.817	1.174	0.768 - 1.793
cg06934468	14	NA	105248634	rs4983559	14	105277209	G	A	0.39165	-0.0573251	0.0475225	0.227712	0.306744	0.033304	3.24827e-20	-0.186883	0.156249	0.232	0.231674	0.00194549	4	AKT1	0.664	0.83	0.611 - 1.127
cg06935666	17	NA	78073356	rs2361701	17	78066617	A	G	0.183897	-0.0198966	0.0602709	0.74131	0.516516	0.0432244	6.52087e-33	-0.0385208	0.116732	0.741	0.107477	0.138896	8	GAA	0.941	0.962	0.765 - 1.21
cg06946880	2	NA	71163123	rs7584322	2	71140960	A	C	0.460239	0.0723207	0.0461814	0.117345	-0.31273	0.0321296	2.17221e-22	-0.231256	0.149571	0.122	0.260449	0.171039	15	ATP6V1B1	0.535	0.794	0.592 - 1.064
cg06961439	7	NA	149570036	rs3735333	7	149565163	A	G	0.395626	0.0009995	0.0477485	0.983299	-0.298213	0.03394	1.54323e-18	-0.00335163	0.160116	0.983	0.983299	0.434298	5	ATP6V0E2	0.993	0.997	0.728 - 1.364
cg06978288	4	NA	77228884	rs1876535	4	77296600	C	T	0.4334	-0.0989399	0.0465949	0.0337198	-0.44676	0.0328279	3.53406e-42	0.221461	0.105557	0.036	0.196639	0.000912691	20	STBD1	0.349	1.248	1.015 - 1.535
cg07015554	1	NA	39074102	rs17482558	1	39080431	G	A	0.132207	-0.0207825	0.064051	0.745584	-0.597863	0.0420334	6.54696e-46	0.0347613	0.107161	0.746	0.770893	0.862316	10	RRAGC	0.944	1.035	0.839 - 1.277
cg07045089	1	NA	3620218	rs3765736	1	3616601	T	C	0.389662	0.0732505	0.0478013	0.125425	0.62318	0.0318589	3.34987e-85	0.117543	0.0769404	0.127	0.126583	0.0036503	7	TP73	0.543	1.125	0.967 - 1.308
cg07052231	12	NA	7363540	rs7969508	12	7370502	G	A	0.274354	-0.0129162	0.0509257	0.799783	-0.340613	0.0346958	9.49975e-23	0.0379204	0.149562	0.8	0.814252	0.843045	10	PEX5	0.958	1.039	0.775 - 1.392
cg07081946	17	NA	78923852	rs7225525	17	78928792	T	C	0.407555	0.00399202	0.0468723	0.932128	0.315795	0.0333243	2.63169e-21	0.0126412	0.148432	0.932	0.932131	0.331934	12	RPTOR	0.986	1.013	0.757 - 1.355
cg07098722	6	NA	162683881	rs9365388	6	162646892	G	A	0.297217	-0.0392207	0.0499589	0.432419	0.289136	0.0350232	1.5117e-16	-0.135648	0.173566	0.434	0.434489	0.0397347	9	PARK2	0.815	0.873	0.621 - 1.227
cg07123118	8	NA	13133706	rs1209992	8	13124314	C	T	0.412525	0.0262413	0.0469696	0.576375	0.221394	0.0323665	7.90646e-12	0.118527	0.21286	0.578	0.384052	0.375464	20	DLC1	0.879	1.126	0.742 - 1.709
cg07123701	4	NA	56024434	rs1547512	4	56022496	C	T	0.497018	0.0522411	0.0461671	0.257817	-0.544857	0.0314365	2.69951e-67	-0.0958804	0.0849129	0.259	0.25883	0.0491164	8	KDR	0.686	0.909	0.769 - 1.073
cg07126783	17	NA	78800767	rs7208536	17	78749786	T	C	0.277336	-0.00240288	0.0530366	0.963863	0.24045	0.0375045	1.44363e-10	-0.00999328	0.220578	0.964	0.963864	0.963446	8	RPTOR	0.993	0.99	0.643 - 1.526
cg07148341	6	NA	43714275	rs2782256	6	43688343	A	G	0.389662	-0.12477	0.0469855	0.00791909	0.22655	0.0343973	4.51041e-11	-0.55074	0.223619	0.014	0.0137836	0.00232438	13	VEGFA	0.253	0.577	0.372 - 0.894
cg07162905	6	NA	28887928	rs1474589	6	28321544	T	G	0.129225	-0.162284	0.0710062	0.0222841	-0.38413	0.0487499	3.28403e-15	0.422471	0.192468	0.028	0.028162	1.1068e-05	20	TRIM27	0.334	1.526	1.046 - 2.225
cg07163735	17	NA	43971906	rs169201	17	44790203	G	A	0.224652	0.184404	0.0588587	0.00173033	0.221353	0.0383782	8.0379e-09	0.833078	0.302602	0.006	0.00590434	5.10981e-07	5	MAPT	0.198	2.3	1.271 - 4.163
cg07166084	1	NA	242217440	rs1836767	1	242315354	C	T	0.0646123	0.171738	0.100146	0.0863679	0.414273	0.0748095	3.06458e-08	0.414553	0.253065	0.101	0.101395	0.260358	5	MAP1LC3C	0.507	1.514	0.922 - 2.486
cg07227024	2	NA	202163482	rs13016963	2	202162811	A	G	0.383698	-0.0396768	0.0475768	0.404308	1.34445	0.0165881	0	-0.0295116	0.0353895	0.404	0.478631	0.171169	20	CASP8	0.791	0.971	0.906 - 1.041
cg07240557	12	NA	27396937	rs7301331	12	27355213	A	G	0.157058	0.0506931	0.0672551	0.451003	-0.40864	0.0447849	7.20617e-20	-0.124053	0.165143	0.453	0.31582	0.500402	12	STK38L	0.817	0.883	0.639 - 1.221
cg07244098	11	NA	4415203	rs10836031	11	4430658	C	T	0.122266	0.0350056	0.0678518	0.605915	-0.865302	0.0486202	7.43403e-71	-0.0404548	0.078447	0.606	0.318465	0.34586	9	TRIM21	0.89	0.96	0.823 - 1.12
cg07274880	12	NA	7373811	rs1001653	12	7376438	T	C	0.105368	-0.165818	0.0756308	0.0283458	-0.371516	0.0531043	2.63438e-12	0.446328	0.213336	0.036	0.0364265	0.092294	3	PEX5	0.349	1.563	1.029 - 2.374
cg07277549	7	NA	30509141	rs1558070	7	30503486	C	A	0.16501	-0.0907544	0.0602853	0.132217	0.337563	0.0423436	1.56115e-15	-0.268851	0.181746	0.139	0.139068	1.63279e-06	11	NOD1	0.548	0.764	0.535 - 1.091
cg07311521	7	NA	55086164	rs6969537	7	55082418	A	G	0.136183	0.0685928	0.0675457	0.309866	0.2505	0.0442588	1.5147e-08	0.273824	0.273949	0.318	0.317533	0.023959	6	EGFR	0.726	1.315	0.769 - 2.25
cg07322936	10	NA	88137208	rs10749535	10	88104526	T	C	0.442346	0.00895974	0.0464367	0.847002	0.19817	0.0322308	7.82317e-10	0.0452124	0.234443	0.847	0.847076	0.0573862	11	GRID1	0.966	1.046	0.661 - 1.657
cg07334977	3	NA	182880768	rs1464574	3	182878838	T	C	0.432406	-0.0708517	0.0466406	0.128738	-0.182898	0.0322926	1.48065e-08	0.387383	0.264022	0.142	0.142311	NA	NA	LAMP3	0.553	1.473	0.878 - 2.472
cg07385573	17	NA	76801117	rs7213204	17	76831800	T	C	0.456262	-0.0603871	0.0463226	0.192363	-0.211445	0.0327322	1.04824e-10	0.285593	0.223493	0.201	0.201299	8.58885e-05	13	USP36	0.638	1.331	0.859 - 2.062
cg07396581	1	NA	236309960	rs911271	1	236310024	C	A	0.517893	-0.0732505	0.0461125	0.112169	-0.223782	0.0319955	2.66796e-12	0.327329	0.211307	0.121	0.121366	0.736677	3	GPR137B	0.535	1.387	0.917 - 2.099
cg07428004	7	NA	127912372	rs4731437	7	127912566	T	C	0.140159	-0.146183	0.0710444	0.0396258	0.904437	0.0469606	1.17557e-82	-0.161629	0.078998	0.041	0.10156	0.478856	6	LEP	0.363	0.851	0.729 - 0.993
cg07431106	17	NA	32561989	rs11868941	17	32562941	T	C	0.187873	0.0478373	0.0560545	0.393434	-0.762535	0.0375309	9.00026e-92	-0.0627346	0.0735755	0.394	0.132181	0.689592	20	CCL2	0.782	0.939	0.813 - 1.085
cg07434008	17	NA	78848766	rs6565484	17	78848856	T	C	0.498012	0.0430595	0.0460464	0.34972	0.359901	0.0310867	5.36764e-31	0.119643	0.128358	0.351	0.216402	0.0817127	8	RPTOR	0.755	1.127	0.876 - 1.45
cg07444408	4	NA	141218466	rs907517	4	141230895	T	C	0.28827	0.00299551	0.0524011	0.954414	-0.244962	0.037869	9.88781e-11	-0.0122285	0.213924	0.954	0.954415	0.459956	9	SCOC	0.992	0.988	0.65 - 1.502
cg07461837	16	NA	31214880	rs8056505	16	31214898	C	T	0.315109	0.0799094	0.0508388	0.115992	0.479778	0.0346896	1.66607e-43	0.166555	0.106645	0.118	0.118343	0.00152066	20	PYCARD	0.53	1.181	0.958 - 1.456
cg07474494	19	NA	58446600	rs257653	19	58456858	G	T	0.300199	0.00410843	0.0506252	0.93532	0.459715	0.0341656	2.85862e-41	0.0089369	0.110125	0.935	0.167648	0.11717	17	ZNF418	0.986	1.009	0.813 - 1.252
cg07478392	4	NA	186050047	rs1486668	4	186045738	A	G	0.271372	-0.0779615	0.0528851	0.140436	-0.296542	0.0372836	1.81049e-15	0.262902	0.181377	0.147	0.147203	0.225915	8	SLC25A4	0.562	1.301	0.912 - 1.856
cg07479092	5	NA	57756539	rs6890785	5	57763091	A	G	0.156064	0.0582689	0.0660765	0.377863	-0.270972	0.0438346	6.34224e-10	-0.215037	0.246319	0.383	0.382662	0.238097	14	PLK2	0.781	0.807	0.498 - 1.307
cg07528484	11	NA	45907808	rs7121775	11	45864323	C	T	0.225646	-0.00598207	0.0543161	0.912303	0.552458	0.037644	9.20266e-49	-0.0108281	0.0983199	0.912	0.912305	0.850947	7	MAPK8IP1	0.982	0.989	0.816 - 1.199
cg07550394	1	NA	39044452	rs10789447	1	39044451	G	A	0.383698	-0.0487902	0.0480716	0.31013	0.219647	0.0334627	5.24091e-11	-0.22213	0.221459	0.316	0.315847	NA	NA	RRAGC	0.726	0.801	0.519 - 1.236
cg07554478	3	NA	113492074	rs9865965	3	113450495	T	C	0.378728	0.126633	0.0484805	0.00900037	0.69348	0.0316236	1.3692e-106	0.182605	0.0704032	0.009	0.0045488	3.01027e-29	10	ATP6V1A	0.224	1.2	1.046 - 1.378
cg07576541	1	NA	153630883	rs3806234	1	153631071	A	G	0.39165	0.0582689	0.046994	0.215004	0.688909	0.0309089	4.78769e-110	0.0845814	0.0683206	0.216	0.2625	0.000524208	11	SNAPIN	0.643	1.088	0.952 - 1.244
cg07583137	8	NA	82644012	rs2955005	8	82618254	C	A	0.27336	-0.0314987	0.051865	0.543638	-0.489311	0.0361304	8.72628e-42	0.0643735	0.106102	0.544	0.945644	0.546971	20	CHMP4C	0.861	1.066	0.866 - 1.313
cg07596529	7	NA	73064510	rs17400042	7	72896550	G	A	0.0387674	0.0955202	0.137487	0.487207	0.795647	0.105159	3.84526e-14	0.120054	0.173526	0.489	0.489033	NA	NA	VPS37D	0.819	1.128	0.802 - 1.584
cg07599713	6	NA	91411191	rs157694	6	91219007	T	C	0.292247	0.07139	0.0503104	0.155902	-0.217819	0.0360945	1.59252e-09	-0.327748	0.237272	0.167	0.167181	0.00176567	9	MAP3K7	0.586	0.721	0.453 - 1.147
cg07608813	19	NA	7587308	rs9329383	19	7484741	G	A	0.0357853	0.122959	0.123274	0.318549	0.815096	0.0900395	1.39532e-19	0.150852	0.152154	0.321	0.321468	0.197947	4	MCOLN1	0.729	1.163	0.863 - 1.567
cg07608826	7	NA	133589698	rs7782545	7	133587689	C	T	0.454274	0.0464629	0.0461691	0.314241	0.495	0.0314561	8.54206e-56	0.0938645	0.0934615	0.315	0.215887	6.64173e-05	20	EXOC4	0.726	1.098	0.915 - 1.319
cg07617283	7	NA	127913660	rs7811892	7	127923778	T	C	0.45328	0.0741794	0.0464933	0.110604	-0.810703	0.0286635	5.51186e-176	-0.0915	0.0574405	0.111	0.273045	0.257275	9	LEP	0.524	0.913	0.815 - 1.021
cg07619672	15	NA	64338028	rs332276	15	64318162	C	T	0.151093	0.081644	0.0650628	0.209534	0.291294	0.0480053	1.29542e-09	0.28028	0.228084	0.219	0.219129	0.0235486	3	DAPK2	0.643	1.324	0.846 - 2.07
cg07636037	3	NA	49044803	rs4974079	3	48906469	T	G	0.33499	0.0695261	0.0486225	0.152741	-0.271933	0.0330449	1.88484e-16	-0.255674	0.181483	0.159	0.158892	0.000414147	20	WDR6	0.569	0.774	0.543 - 1.105
cg07642754	7	NA	4763655	rs11765781	7	4764861	G	A	0.329026	0.041343	0.0508601	0.416289	0.256206	0.0355082	5.37678e-13	0.161366	0.199768	0.419	0.419225	0.812762	4	FOXK1	0.801	1.175	0.794 - 1.738
cg07647771	16	NA	84786436	rs16974515	16	84782510	G	T	0.213718	-0.0363319	0.0548895	0.508029	-1.27094	0.0280736	0	0.0285865	0.0431926	0.508	0.510607	0.170411	15	USP10	0.833	1.029	0.945 - 1.12
cg07653395	8	NA	98518772	rs10808356	8	98485861	C	T	0.229622	0.0778534	0.0543345	0.1519	0.218893	0.0387391	1.6005e-08	0.355669	0.256081	0.165	0.164865	NA	NA	MTDH	0.581	1.427	0.864 - 2.357
cg07654588	3	NA	17782211	rs9862290	3	17886959	T	C	0.463221	-0.0594316	0.0465106	0.201317	-0.216888	0.032268	1.79934e-11	0.27402	0.218286	0.209	0.209361	0.0190303	13	TBC1D5	0.639	1.315	0.857 - 2.018
cg07679836	6	NA	33548423	rs210134	6	33540209	A	G	0.287276	0.0788112	0.0501255	0.115886	-0.830556	0.0307708	1.84821e-160	-0.0948897	0.060454	0.117	0.0638449	0.00652097	20	BAK1	0.528	0.909	0.808 - 1.024
cg07712904	15	NA	40389891	rs500804	15	40393262	A	G	0.296223	-0.0443699	0.0503661	0.378346	-0.401541	0.0352999	5.56053e-30	0.110499	0.125808	0.38	0.379771	0.168895	8	BMF	0.781	1.117	0.873 - 1.429
cg07723114	6	NA	31864706	rs6941112	6	31946614	A	G	0.33002	-0.223644	0.0503258	8.83331e-06	-0.22359	0.0368769	1.33493e-09	1.00024	0.279064	0.00034	0.00033802	5.07891e-05	10	EHMT2	0.058	2.719	1.573 - 4.698
cg07729537	4	NA	186048714	rs1486668	4	186045738	A	G	0.271372	-0.0779615	0.0528851	0.140436	0.220158	0.0376569	5.02303e-09	-0.354116	0.247733	0.153	0.152882	0.0873332	5	SLC25A4	0.569	0.702	0.432 - 1.14
cg07745886	8	NA	42150794	rs7015100	8	42120976	C	T	0.0427435	-0.211071	0.105206	0.0448281	-1.13037	0.0626044	7.1042e-73	0.186727	0.0936448	0.046	0.0251419	0.0550515	7	IKBKB	0.385	1.205	1.003 - 1.448
cg07748036	3	NA	5230340	rs11712496	3	5175922	T	C	0.131213	0.0178399	0.0663405	0.787996	0.374245	0.0478408	5.16965e-15	0.047669	0.17737	0.788	0.788118	0.303019	4	EDEM1	0.956	1.049	0.741 - 1.485
cg07762099	7	NA	5267686	rs4236378	7	5255294	T	C	0.166998	0.0285875	0.0581997	0.623287	-0.28058	0.041518	1.39881e-11	-0.101887	0.207974	0.624	0.624202	0.833222	5	WIPI2	0.892	0.903	0.601 - 1.358
cg07786220	17	NA	78683082	rs4062178	17	78676905	C	T	0.180915	-0.0353671	0.059155	0.549925	0.349568	0.0409649	1.42151e-17	-0.101174	0.169638	0.551	0.550902	0.766823	10	RPTOR	0.861	0.904	0.648 - 1.26
cg07841762	7	NA	99704525	rs3735241	7	99796146	C	A	0.498012	0.0179603	0.0460933	0.696795	0.178139	0.0321723	3.07608e-08	0.100822	0.259388	0.698	0.697506	0.426685	8	AP4M1	0.927	1.106	0.665 - 1.839
cg07841866	7	NA	150706268	rs743507	7	150707488	C	T	0.285288	0.0945305	0.0547928	0.084485	-0.438478	0.0375574	1.71283e-31	-0.215588	0.126318	0.088	0.0878775	0.399143	9	ATG9B	0.484	0.806	0.629 - 1.033
cg07855572	12	NA	55028956	rs1153149	12	55061931	G	A	0.141153	-0.0459289	0.069646	0.509599	-0.521122	0.0458486	6.16583e-30	0.0881347	0.133871	0.51	0.72721	0.715727	16	LACRT	0.833	1.092	0.84 - 1.42
cg07887985	15	NA	40398402	rs537455	15	40407824	C	A	0.255467	0.0584769	0.0522679	0.263229	0.204203	0.0366489	2.52026e-08	0.286367	0.261069	0.273	0.272686	0.0179302	5	BMF	0.695	1.332	0.798 - 2.221
cg07890553	3	NA	119182858	rs2629396	3	119248967	G	T	0.422465	-0.0506931	0.0468117	0.278846	0.226226	0.0337134	1.94283e-11	-0.224082	0.209602	0.285	0.279293	0.0555058	13	TMEM39A	0.701	0.799	0.53 - 1.205
cg07905054	12	NA	102272136	rs10860784	12	102173033	G	A	0.111332	0.122733	0.070724	0.0826736	0.329854	0.0480013	6.3412e-12	0.372083	0.221141	0.092	0.092461	0.00615912	15	DRAM1	0.496	1.451	0.94 - 2.238
cg07911523	22	NA	32871416	rs4820080	22	32897530	A	G	0.192843	-0.129198	0.0566323	0.0225278	-0.219095	0.0380375	8.41281e-09	0.589689	0.278019	0.034	0.0339183	0.000100036	4	FBXO7	0.349	1.803	1.046 - 3.11
cg07922924	1	NA	11211274	rs12121344	1	11111629	T	C	0.0248509	0.0934903	0.134152	0.485866	-0.750275	0.115522	8.3226e-11	-0.124608	0.17983	0.488	0.488359	NA	NA	MTOR	0.819	0.883	0.621 - 1.256
cg07929629	2	NA	241523174	rs10933620	2	241549846	A	G	0.392644	-0.0351092	0.0472343	0.457301	-0.599638	0.0314229	3.50802e-81	0.0585506	0.078831	0.458	0.396216	0.118972	9	CAPN10	0.817	1.06	0.909 - 1.237
cg07955004	17	NA	79803515	rs2070871	17	79805134	A	G	0.167992	-0.0225524	0.0597545	0.705863	0.276623	0.0406552	1.01667e-11	-0.0815276	0.216346	0.706	0.706294	NA	NA	P4HB	0.927	0.922	0.603 - 1.408
cg07955474	16	NA	85935556	rs305082	16	85936978	C	T	0.183897	0.107474	0.0608938	0.0775736	0.849545	0.0410936	6.01318e-95	0.126508	0.0719389	0.079	0.216143	3.66061e-06	13	IRF8	0.484	1.135	0.986 - 1.307
cg07967210	17	NA	47022446	rs11079844	17	47028334	G	A	0.449304	0.0381173	0.04623	0.409647	-0.52154	0.031704	8.34604e-61	-0.0730861	0.0887527	0.41	0.262879	0.0664614	20	SNF8	0.796	0.93	0.781 - 1.106
cg07993367	7	NA	149568778	rs6464035	7	149560072	T	C	0.377734	0.0109399	0.047929	0.81945	-0.427205	0.0335556	3.9655e-37	-0.0256081	0.11221	0.819	0.819479	0.567843	6	ATP6V0E2	0.959	0.975	0.782 - 1.214
cg08012294	8	NA	11723816	rs17756892	8	11681825	T	C	0.459245	0.0620354	0.0468434	0.185399	0.181967	0.0324191	1.98894e-08	0.340915	0.264496	0.197	0.197424	0.0139243	7	CTSB	0.63	1.406	0.837 - 2.362
cg08036121	2	NA	235859442	rs10176321	2	235897062	C	A	0.236581	0.034074	0.0533829	0.523282	-0.229517	0.0379762	1.50627e-09	-0.14846	0.233882	0.526	0.1115	NA	NA	SH3BP4	0.842	0.862	0.545 - 1.363
cg08040824	3	NA	189420438	rs6444386	3	189248764	A	G	0.369781	-0.0741849	0.0478949	0.121403	-0.218885	0.0335055	6.45535e-11	0.338922	0.22488	0.132	0.131778	0.0113733	13	TP63	0.548	1.403	0.903 - 2.181
cg08125020	6	NA	28889357	rs6933825	6	27890631	G	A	0.144135	0.0312843	0.0668696	0.639899	-0.365526	0.0474243	1.28229e-14	-0.085587	0.183277	0.641	0.640513	0.000345578	20	TRIM27	0.898	0.918	0.641 - 1.315
cg08129017	17	NA	17728660	rs9902941	17	17733760	C	T	0.411531	0.0890498	0.0479769	0.0634397	0.360268	0.0341098	4.47044e-26	0.247177	0.135211	0.068	0.0675369	1.52226e-07	20	SREBF1	0.462	1.28	0.982 - 1.669
cg08137948	1	NA	236686804	rs10925176	1	236793006	G	A	0.354871	0.0977231	0.0482824	0.0429712	0.373811	0.0331638	1.81163e-29	0.261424	0.131229	0.046	0.0478961	2.29759e-10	20	LGALS8	0.385	1.299	1.004 - 1.68
cg08159945	22	NA	50686471	rs3817809	22	50501485	A	G	0.133201	0.0109399	0.0673877	0.871036	0.249702	0.0435191	9.59342e-09	0.0438118	0.26998	0.871	0.871087	0.249315	3	HDAC10	0.978	1.045	0.615 - 1.774
cg08162803	11	NA	67806347	rs10791957	11	67867548	C	A	0.440358	-0.0334348	0.0466367	0.473423	-0.203944	0.032929	5.88605e-10	0.163941	0.230201	0.476	0.476363	0.214672	7	TCIRG1	0.819	1.178	0.75 - 1.85
cg08169200	1	NA	236706961	rs10754577	1	236723178	C	A	0.363817	0.0944206	0.0481485	0.0498757	0.320759	0.0342437	7.46471e-21	0.294366	0.153362	0.055	0.0549317	2.50107e-09	20	LGALS8	0.421	1.342	0.994 - 1.813
cg08176244	3	NA	53220711	rs729396	3	53228342	T	C	0.345924	0.0314987	0.0481355	0.51287	-0.263142	0.0339173	8.60462e-15	-0.119702	0.183575	0.514	0.845911	0.474823	17	PRKCD	0.833	0.887	0.619 - 1.271
cg08179530	6	NA	36648295	rs10807170	6	36629444	C	T	0.345924	0.149893	0.0477334	0.00168826	0.184141	0.0324531	1.3945e-08	0.814013	0.296273	0.006	0.00600494	0.00065695	7	CDKN1A	0.198	2.257	1.263 - 4.034
cg08180572	16	NA	28985143	rs8045689	16	28988269	C	T	0.262425	-0.178146	0.0511486	0.000495994	-0.370205	0.0356773	3.17201e-25	0.481209	0.145738	0.00096	0.000960414	5.99506e-08	11	SPNS1	0.113	1.618	1.216 - 2.153
cg08195491	16	NA	50746063	rs2076756	16	50756881	G	A	0.225646	-0.0276152	0.0523188	0.59762	-0.336104	0.0366195	4.38049e-20	0.0821626	0.15592	0.598	0.704372	0.133103	7	NOD2	0.89	1.086	0.8 - 1.474
cg08207895	3	NA	50388901	rs739431	3	50255305	G	A	0.154076	0.127947	0.0658717	0.0520927	0.701816	0.0466286	3.39036e-51	0.182309	0.0946373	0.054	0.152674	0.0933706	16	NPRL2	0.421	1.2	0.997 - 1.445
cg08212685	5	NA	81268071	rs2407064	5	81457358	C	A	0.23161	0.106583	0.0536816	0.0470926	1.21661	0.0271763	0	0.0876064	0.0441672	0.047	0.0240564	2.75638e-08	20	ATG10	0.385	1.092	1.001 - 1.19
cg08214808	11	NA	45922166	rs7121775	11	45864323	C	T	0.225646	-0.00598207	0.0543161	0.912303	0.902706	0.0352588	1.4382e-144	-0.00662682	0.0601709	0.912	0.641273	0.712278	15	MAPK8IP1	0.982	0.993	0.883 - 1.118
cg08215318	16	NA	86016387	rs13333054	16	86011033	T	C	0.224652	0.173113	0.0544281	0.0014698	0.318459	0.0384757	1.26418e-16	0.543595	0.183095	0.003	0.00298845	2.70519e-05	3	IRF8	0.17	1.722	1.203 - 2.466
cg08223235	18	NA	60903834	rs4987768	18	60904517	A	C	0.265408	0.079735	0.0532371	0.134202	-0.285488	0.0361198	2.70229e-15	-0.279293	0.189796	0.141	0.141143	0.0106217	4	BCL2	0.55	0.756	0.521 - 1.097
cg08234689	7	NA	127910927	rs7811892	7	127923778	T	C	0.45328	0.0741794	0.0464933	0.110604	-0.875746	0.0273971	3.35297e-224	-0.0847042	0.053156	0.111	0.443743	0.19019	9	LEP	0.524	0.919	0.828 - 1.02
cg08236537	8	NA	103973799	rs678839	8	103912514	T	C	0.295229	0.0516432	0.0518877	0.319596	-0.546753	0.0363769	4.6556e-51	-0.0944544	0.0951094	0.321	0.320655	0.201583	17	ATP6V1C1	0.729	0.91	0.755 - 1.096
cg08257293	20	NA	30308440	rs6087778	20	30354142	A	G	0.234592	0.00895974	0.0561891	0.873309	0.443691	0.0402636	3.0721e-28	0.0201937	0.126653	0.873	0.873322	0.0643802	20	BCL2L1	0.978	1.02	0.796 - 1.308
cg08260052	16	NA	3304449	rs224218	16	3301897	G	A	0.472167	-0.00299551	0.0462041	0.948308	-0.894153	0.0274486	9.09699e-233	0.00335011	0.0516737	0.948	0.366851	0.351704	5	MEFV	0.989	1.003	0.907 - 1.11
cg08264519	14	NA	105748368	rs7146643	14	105757392	C	T	0.322068	-0.0392207	0.0500401	0.433166	-0.443753	0.0342329	1.98953e-38	0.0883842	0.112972	0.434	0.434005	NA	NA	PACS2	0.815	1.092	0.875 - 1.363
cg08273672	4	NA	41262358	rs11940114	4	41216549	T	C	0.166998	0.157004	0.0615561	0.0107543	0.27798	0.0434813	1.62553e-10	0.564803	0.238413	0.018	0.0178359	0.0102437	5	UCHL1	0.283	1.759	1.102 - 2.807
cg08284967	17	NA	80622665	rs2279395	17	80617552	A	G	0.170974	0.155293	0.0588792	0.00835234	0.538909	0.0397395	6.81668e-42	0.288162	0.111303	0.01	0.00962625	0.666366	6	WDR45L	0.224	1.334	1.073 - 1.659
cg08308032	2	NA	75005912	rs6546923	2	75012327	C	T	0.375746	0.0968414	0.0482142	0.0445832	-0.599689	0.0322081	2.2455e-77	-0.161486	0.0808651	0.046	0.303428	0.002069	10	HK2	0.385	0.851	0.726 - 0.997
cg08314387	7	NA	149558421	rs6464035	7	149560072	T	C	0.377734	0.0109399	0.047929	0.81945	-0.426615	0.0332504	1.10844e-37	-0.0256435	0.112365	0.819	0.819478	0.5942	9	ATP6V0E2	0.959	0.975	0.782 - 1.215
cg08314949	17	NA	78851213	rs2589142	17	78844262	A	G	0.245527	0.0401818	0.0553909	0.468193	-1.09782	0.0321626	2.35064e-255	-0.0366014	0.0504666	0.468	0.694386	0.145815	6	RPTOR	0.817	0.964	0.873 - 1.064
cg08329754	17	NA	78797015	rs7215564	17	78737287	C	T	0.109344	-0.0506931	0.0730803	0.487894	0.374197	0.0506486	1.48949e-13	-0.135472	0.196158	0.49	0.489801	0.235356	9	RPTOR	0.819	0.873	0.595 - 1.283
cg08379897	2	NA	85805621	rs12714147	2	85813834	G	A	0.157058	-0.0198026	0.0626296	0.751861	0.321183	0.0414488	9.26812e-15	-0.0616552	0.195159	0.752	0.752061	0.0318669	12	VAMP8	0.946	0.94	0.641 - 1.378
cg08393937	5	NA	78277492	rs163125	5	78282670	G	A	0.178926	0.00904074	0.05914	0.878501	1.01031	0.037372	5.91297e-161	0.00894849	0.0585375	0.879	0.801398	0.690458	20	ARSB	0.978	1.009	0.9 - 1.132
cg08401758	16	NA	87887443	rs16943315	16	87869640	A	G	0.263419	-0.0367677	0.0527527	0.485814	0.340826	0.0383176	5.85473e-19	-0.107878	0.155254	0.487	0.487148	0.0399393	6	SLC7A5	0.819	0.898	0.662 - 1.217
cg08454507	17	NA	78755406	rs7215564	17	78737287	C	T	0.109344	-0.0506931	0.0730803	0.487894	0.762892	0.0496942	3.44881e-53	-0.0664486	0.0958915	0.488	0.814754	0.199332	14	RPTOR	0.819	0.936	0.775 - 1.129
cg08455380	3	NA	49044317	rs4974079	3	48906469	T	G	0.33499	0.0695261	0.0486225	0.152741	-0.186459	0.0336759	3.07909e-08	-0.372876	0.269323	0.166	0.166208	0.00126705	16	WDR6	0.585	0.689	0.406 - 1.168
cg08455676	17	NA	17743186	rs9902941	17	17733760	C	T	0.411531	0.0890498	0.0479769	0.0634397	0.31699	0.0341828	1.80341e-20	0.280923	0.154353	0.069	0.0687591	1.77599e-06	20	SREBF1	0.464	1.324	0.979 - 1.792
cg08462360	1	NA	44119109	rs7528454	1	44174081	A	G	0.393638	0.0554347	0.0468101	0.236316	-0.21256	0.0327902	9.0265e-11	-0.260796	0.223866	0.244	0.244033	0.0190849	18	KDM4A	0.675	0.77	0.497 - 1.195
cg08464513	16	NA	30136024	rs8061772	16	30119525	C	A	0.142147	0.0204068	0.0676922	0.76306	-0.553878	0.0448914	5.64175e-35	-0.0368435	0.122252	0.763	0.888194	0.792483	11	MAPK3	0.95	0.964	0.758 - 1.225
cg08466982	2	NA	24162619	rs12475813	2	24139520	T	C	0.445328	-0.00642057	0.0466793	0.890599	0.21972	0.0320208	6.79945e-12	-0.0292215	0.212491	0.891	0.890621	0.0638311	20	UBXN2A	0.982	0.971	0.64 - 1.473
cg08476511	6	NA	168435923	rs227240	6	168415705	A	G	0.124254	-0.0968414	0.0722851	0.180338	0.758394	0.051208	1.26093e-49	-0.127693	0.0957025	0.182	0.0592662	0.294832	11	KIF25	0.607	0.88	0.73 - 1.062
cg08477640	19	NA	41863820	rs2241714	19	41869392	T	C	0.32505	-0.0381173	0.0491036	0.437594	-0.395507	0.034018	3.02555e-31	0.0963758	0.12443	0.439	0.438613	0.0842605	6	TGFB1	0.815	1.101	0.863 - 1.405
cg08506841	11	NA	10830655	rs1496292	11	10835148	G	A	0.399602	-0.0898407	0.047098	0.0564524	-0.620238	0.0308947	1.19895e-89	0.144849	0.0762773	0.058	0.0725437	0.000263091	10	EIF4G2	0.433	1.156	0.995 - 1.342
cg08529931	10	NA	88124564	rs2114824	10	88119015	G	A	0.486083	-0.0237165	0.0461195	0.607084	-0.398835	0.0322631	4.19801e-35	0.0594644	0.115736	0.607	0.305682	0.0582802	18	GRID1	0.89	1.061	0.846 - 1.332
cg08538882	1	NA	12287623	rs12068684	1	12506960	G	A	0.0506958	-0.21188	0.115319	0.06616	0.486539	0.0852573	1.15177e-08	-0.435484	0.249001	0.08	0.0803036	0.000979684	4	VPS13D	0.484	0.647	0.397 - 1.054
cg08576304	2	NA	71162693	rs6750310	2	71167141	T	G	0.304175	0.0109399	0.0496784	0.825704	-0.2154	0.0349203	6.90154e-10	-0.0507888	0.23078	0.826	0.825813	0.266305	6	ATP6V1B1	0.96	0.95	0.605 - 1.494
cg08577913	11	NA	4415193	rs10836031	11	4430658	C	T	0.122266	0.0350056	0.0678518	0.605915	-0.663092	0.0502969	1.09096e-39	-0.0527914	0.102405	0.606	0.606191	0.36624	6	TRIM21	0.89	0.949	0.776 - 1.159
cg08596486	8	NA	12938311	rs609020	8	12948951	A	G	0.439364	0.0227395	0.0465834	0.625446	0.276354	0.033899	3.57133e-16	0.082284	0.168866	0.626	0.760313	0.241028	13	DLC1	0.893	1.086	0.78 - 1.512
cg08605899	7	NA	105969911	rs2106303	7	105970988	C	A	0.382704	0.00310482	0.0479685	0.948392	1.23526	0.0208533	0	0.0025135	0.0388328	0.948	0.188142	0.0493116	13	NAMPT	0.989	1.003	0.929 - 1.082
cg08619515	16	NA	11066157	rs2302558	16	11063011	T	C	0.135189	-0.104916	0.0700354	0.134122	0.425729	0.0494305	7.13747e-18	-0.246439	0.166977	0.14	0.0493056	3.25372e-06	10	CLEC16A	0.548	0.782	0.563 - 1.084
cg08632909	11	NA	70048796	rs10898847	11	70045922	A	G	0.364811	0.0009995	0.0471526	0.983088	-0.302739	0.0334264	1.34255e-19	-0.00330153	0.155754	0.983	0.983088	0.727803	16	FADD	0.993	0.997	0.734 - 1.353
cg08634133	7	NA	149570071	rs3735333	7	149565163	A	G	0.395626	0.0009995	0.0477485	0.983299	-0.299382	0.0337825	7.85568e-19	-0.00333854	0.159491	0.983	0.983299	0.438274	5	ATP6V0E2	0.993	0.997	0.729 - 1.362
cg08639283	12	NA	119589848	rs722306	12	119610485	G	A	0.204771	-0.0237165	0.0553641	0.668379	0.345493	0.0383115	1.9157e-19	-0.0686454	0.160427	0.669	0.668731	0.146873	5	HSPB8	0.914	0.934	0.682 - 1.279
cg08644463	1	NA	110106962	rs7537507	1	110131105	A	G	0.167992	0.0741794	0.0587774	0.206935	-0.794793	0.0392909	5.50448e-91	-0.0933317	0.0740969	0.208	0.137846	2.1374e-05	16	GNAI3	0.639	0.911	0.788 - 1.053
cg08711067	7	NA	140103737	rs9640465	7	140096157	C	T	0.0964215	0.0277824	0.0723738	0.701072	-0.34454	0.050947	1.35436e-11	-0.0806363	0.210398	0.702	0.701529	0.00363083	4	RAB19	0.927	0.923	0.611 - 1.393
cg08719486	9	NA	90112101	rs1964911	9	90110825	G	T	0.473161	0.0337636	0.0460962	0.463888	-0.303457	0.0324333	8.25523e-21	-0.111263	0.152368	0.465	0.465253	0.000140435	13	DAPK1	0.817	0.895	0.664 - 1.206
cg08725083	2	NA	86790844	rs1437614	2	86726626	A	G	0.139165	0.0459289	0.0629969	0.465961	0.664001	0.0434789	1.17891e-52	0.06917	0.0949828	0.466	0.36627	0.0286696	20	CHMP3	0.817	1.072	0.89 - 1.291
cg08729839	2	NA	75059030	rs581720	2	75039614	C	A	0.281312	0.0283995	0.0514659	0.581077	0.232394	0.0362085	1.37876e-10	0.122204	0.222276	0.582	0.582468	0.0756162	4	HK2	0.882	1.13	0.731 - 1.747
cg08731435	12	NA	132381984	rs4965006	12	132419533	T	C	0.109344	0.0198026	0.067353	0.768749	0.543827	0.0462857	7.11623e-32	0.0364134	0.123889	0.769	0.156812	0.291934	5	ULK1	0.95	1.037	0.814 - 1.322
cg08764925	11	NA	1324576	rs7113348	11	1354704	T	C	0.0894632	-0.0512933	0.093492	0.583254	0.481302	0.0631634	2.5376e-14	-0.106572	0.194751	0.584	0.584226	0.431667	5	TOLLIP	0.883	0.899	0.614 - 1.317
cg08768218	8	NA	13372483	rs10888181	8	13150955	T	C	0.446322	0.0334348	0.0465556	0.472653	0.311114	0.0322588	5.19534e-22	0.107468	0.150056	0.474	0.474425	0.0373471	20	DLC1	0.819	1.113	0.83 - 1.494
cg08781710	16	NA	3301349	rs224215	16	3301360	G	A	0.399602	-0.0276152	0.047544	0.561352	-0.229879	0.0322949	1.09403e-12	0.120129	0.207509	0.563	0.56265	0.723323	3	MEFV	0.866	1.128	0.751 - 1.694
cg08783941	8	NA	12989686	rs4831399	8	12986826	C	A	0.307157	0.0332466	0.050468	0.510046	-0.231246	0.0352106	5.11661e-11	-0.143772	0.219339	0.512	0.512161	0.847889	3	DLC1	0.833	0.866	0.563 - 1.331
cg08787837	16	NA	86029554	rs7197319	16	86031452	T	G	0.340954	0.146694	0.0484013	0.00243918	-0.408665	0.0336757	6.86687e-34	-0.358959	0.122076	0.003	0.00327717	3.27476e-07	6	IRF8	0.17	0.698	0.55 - 0.887
cg08820507	7	NA	5278117	rs4577873	7	5277068	A	G	0.434394	0.0889262	0.0460929	0.0536959	-0.206127	0.0326319	2.67181e-10	-0.431415	0.233812	0.065	0.0650173	0.473255	4	WIPI2	0.456	0.65	0.411 - 1.027
cg08830672	16	NA	67516286	rs11859352	16	67390448	G	A	0.104374	-0.0449734	0.0760073	0.554052	-0.464062	0.051732	2.95169e-19	0.0969125	0.164143	0.555	0.554912	0.447434	20	ATP6V0D1	0.861	1.102	0.799 - 1.52
cg08848988	17	NA	80554808	rs4789817	17	80607989	G	A	0.353877	0.0312843	0.0490093	0.523256	-0.234712	0.0336172	2.91171e-12	-0.133288	0.209677	0.525	0.108235	0.712628	3	FOXK2	0.842	0.875	0.58 - 1.32
cg08863620	10	NA	88136768	rs11202023	10	88165453	T	C	0.362823	0.0760347	0.0477796	0.111528	0.366808	0.0336889	1.31391e-27	0.207288	0.131642	0.115	0.115341	0.00693503	20	GRID1	0.528	1.23	0.951 - 1.593
cg08909806	22	NA	43548696	rs138910	22	43550055	T	C	0.284294	0.0353671	0.0517506	0.494345	-0.761098	0.0348736	1.35935e-105	-0.0464685	0.068028	0.495	0.431417	0.55559	13	TSPO	0.823	0.955	0.835 - 1.091
cg08921800	6	NA	168402227	rs9455929	6	168399960	T	C	0.33499	0.136278	0.04777	0.00433366	-0.251099	0.0337591	1.02253e-13	-0.542727	0.203757	0.008	0.00773101	0.000152322	9	KIF25	0.204	0.581	0.39 - 0.866
cg08932343	11	NA	67815010	rs2511470	11	67910783	G	T	0.39165	-0.0266419	0.0478984	0.578063	0.18482	0.0329287	1.9917e-08	-0.144151	0.260433	0.58	0.579917	0.29148	9	TCIRG1	0.881	0.866	0.52 - 1.442
cg08932654	17	NA	38084459	rs12150079	17	38025417	A	G	0.309145	0.0353671	0.0493524	0.473606	-0.335601	0.0342998	1.31467e-22	-0.105384	0.147451	0.475	0.112151	0.18376	20	ORMDL3	0.819	0.9	0.674 - 1.202
cg08939850	17	NA	78800806	rs7217174	17	78793653	T	C	0.184891	-0.0306654	0.0592482	0.604755	-0.238223	0.0397329	2.02721e-09	0.128726	0.249634	0.606	0.873125	NA	NA	RPTOR	0.89	1.137	0.697 - 1.855
cg08948964	11	NA	113285594	rs754672	11	113249136	C	T	0.478131	-0.101654	0.0462582	0.0279823	-0.182304	0.0317172	9.04193e-09	0.557607	0.271655	0.04	0.0401086	0.000903615	13	DRD2	0.363	1.746	1.025 - 2.974
cg08961832	11	NA	279185	rs11602954	11	202856	A	G	0.210736	0.120446	0.057076	0.0348348	0.584459	0.0374948	8.82388e-55	0.206081	0.098547	0.037	0.0457372	0.0134948	14	NLRP6	0.349	1.229	1.013 - 1.491
cg08999081	20	NA	33150536	rs6120650	20	33039973	A	G	0.503976	-0.0156214	0.0462079	0.735312	0.723528	0.0298567	9.9105e-130	-0.0215906	0.0638709	0.735	0.173044	0.0821064	20	MAP1LC3A	0.937	0.979	0.863 - 1.109
cg09001356	17	NA	78797061	rs7217174	17	78793653	T	C	0.184891	-0.0306654	0.0592482	0.604755	-0.374577	0.0398709	5.73622e-21	0.0818668	0.158414	0.605	0.859604	0.0716951	9	RPTOR	0.89	1.085	0.796 - 1.48
cg09008322	5	NA	176726772	rs3088050	5	176726635	A	G	0.166004	0.001998	0.0570666	0.97207	0.247277	0.0394303	3.58163e-10	0.00808	0.230783	0.972	0.972071	NA	NA	RAB24	0.993	1.008	0.641 - 1.585
cg09012784	1	NA	109584868	rs11102735	1	109521317	G	A	0.0864811	0.037079	0.0776065	0.632805	-0.398148	0.0561709	1.35909e-12	-0.0931287	0.195361	0.634	0.633575	0.090729	6	WDR47	0.894	0.911	0.621 - 1.336
cg09033219	17	NA	73714598	rs820152	17	73616088	C	T	0.383698	0.0483503	0.0481238	0.315038	-0.178811	0.0326465	4.32104e-08	-0.270398	0.273622	0.323	0.323046	0.000904156	6	ITGB4	0.731	0.763	0.446 - 1.305
cg09048186	2	NA	24164067	rs2879609	2	23939480	T	C	0.460239	0.0382587	0.046197	0.407577	0.324567	0.0317691	1.67394e-24	0.117876	0.142801	0.409	0.409112	0.0148661	20	UBXN2A	0.795	1.125	0.85 - 1.488
cg09075610	11	NA	45923319	rs7121775	11	45864323	C	T	0.225646	-0.00598207	0.0543161	0.912303	0.417132	0.0384645	2.1158e-27	-0.014341	0.13022	0.912	0.912307	0.58841	4	MAPK8IP1	0.982	0.986	0.764 - 1.272
cg09092500	17	NA	78081709	rs1042395	17	78079669	G	A	0.246521	0.113169	0.0529257	0.0324955	-0.505003	0.035139	7.80344e-47	-0.224096	0.105956	0.034	0.101183	0.000666922	16	GAA	0.349	0.799	0.649 - 0.984
cg09109553	11	NA	1310358	rs2075859	11	1250488	T	C	0.33996	-0.0361454	0.0486741	0.457724	-0.177799	0.032294	3.67846e-08	0.203294	0.276238	0.462	0.46177	0.301127	9	TOLLIP	0.817	1.225	0.713 - 2.106
cg09118625	1	NA	68512971	rs269330	1	68548590	T	C	0.0139165	0.0246926	0.213959	0.908122	1.07799	0.179988	2.10795e-09	0.0229061	0.198516	0.908	0.792126	0.174386	3	DIRAS3	0.982	1.023	0.693 - 1.51
cg09119776	10	NA	104387263	rs6584508	10	104258567	G	A	0.299205	0.0467772	0.049126	0.341002	-0.315458	0.033166	1.87994e-21	-0.148284	0.156508	0.343	0.194212	0.106376	20	TRIM8	0.746	0.862	0.634 - 1.172
cg09164913	17	NA	78963221	rs4969331	17	78966915	C	T	0.410537	-0.0535408	0.0468195	0.252807	-0.477315	0.0325825	1.35816e-48	0.112171	0.0983877	0.254	0.321247	0.552455	8	CHMP6	0.686	1.119	0.922 - 1.357
cg09175325	17	NA	78800199	rs7217174	17	78793653	T	C	0.184891	-0.0306654	0.0592482	0.604755	-0.216496	0.0395047	4.24681e-08	0.141644	0.274886	0.606	0.606356	0.0789085	7	RPTOR	0.89	1.152	0.672 - 1.975
cg09195271	1	NA	20142497	rs3806308	1	20142866	T	C	0.369781	-0.0371828	0.0481636	0.440108	0.471971	0.0323658	3.63588e-48	-0.078782	0.102191	0.441	0.440748	NA	NA	RNF186	0.815	0.924	0.756 - 1.129
cg09203501	7	NA	5271545	rs4236378	7	5255294	T	C	0.166998	0.0285875	0.0581997	0.623287	0.815466	0.0395356	1.60007e-94	0.0350566	0.0713901	0.623	0.857417	0.798087	6	WIPI2	0.892	1.036	0.9 - 1.191
cg09205751	11	NA	278394	rs11602954	11	202856	A	G	0.210736	0.120446	0.057076	0.0348348	0.25408	0.0389822	7.13228e-11	0.474047	0.236118	0.045	0.0446786	0.0262479	8	NLRP6	0.385	1.606	1.011 - 2.552
cg09216670	10	NA	22999381	rs17527491	10	23027581	A	G	0.234592	0.0998453	0.0532861	0.0609637	0.272552	0.0363876	6.8751e-14	0.366335	0.201533	0.069	0.0691032	0.000630245	20	PIP4K2A	0.464	1.442	0.972 - 2.141
cg09246897	3	NA	34078486	rs920475	3	34079639	C	A	0.456262	-0.0392207	0.0468062	0.402065	-0.476342	0.0323305	3.92743e-49	0.0823372	0.0984204	0.403	0.00943098	6.80312e-05	17	PDCD6IP	0.79	1.086	0.895 - 1.317
cg09248714	1	NA	3585424	rs3765692	1	3584771	C	T	0.274354	-0.0459289	0.0538718	0.393904	0.444728	0.0368121	1.33026e-33	-0.103274	0.121435	0.395	0.395078	NA	NA	TP73	0.784	0.902	0.711 - 1.144
cg09273112	2	NA	86732413	rs4832300	2	86788513	T	C	0.460239	0.0582689	0.0462117	0.207341	-0.414015	0.0318503	1.24302e-38	-0.140741	0.112142	0.209	0.209471	1.69473e-05	20	CHMP3	0.639	0.869	0.697 - 1.082
cg09278107	14	NA	105779826	rs7146643	14	105757392	C	T	0.322068	-0.0392207	0.0500401	0.433166	-0.472848	0.0335647	4.52248e-45	0.0829457	0.105991	0.434	0.433877	NA	NA	PACS2	0.815	1.086	0.883 - 1.337
cg09281805	7	NA	4751840	rs4523152	7	4759542	A	G	0.358847	0.0139029	0.0484305	0.774059	-1.22205	0.0204554	0	-0.0113767	0.039631	0.774	0.99023	0.844493	6	FOXK1	0.95	0.989	0.915 - 1.069
cg09282946	22	NA	43551751	rs138908	22	43548155	G	T	0.372763	0.0107577	0.0470661	0.819206	-0.612143	0.0309878	7.36491e-87	-0.0175738	0.0768926	0.819	0.843108	0.668098	15	TSPO	0.959	0.983	0.845 - 1.142
cg09288885	16	NA	86066714	rs1996644	16	86086847	A	G	0.21173	-0.0406137	0.0581126	0.484627	-0.640049	0.0404785	2.56764e-56	0.063454	0.0908826	0.485	0.395795	0.563883	11	IRF8	0.819	1.066	0.892 - 1.273
cg09323728	8	NA	95962352	rs896854	8	95960511	T	C	0.460239	0.0276152	0.0462115	0.550118	0.955891	0.0274593	1.64743e-265	0.0288895	0.048351	0.55	0.759296	0.0414306	20	TP53INP1	0.861	1.029	0.936 - 1.132
cg09334514	1	NA	236686671	rs10925176	1	236793006	G	A	0.354871	0.0977231	0.0482824	0.0429712	0.33189	0.0331572	1.38323e-23	0.294444	0.148421	0.047	0.0472737	2.7885e-10	19	LGALS8	0.385	1.342	1.004 - 1.796
cg09342417	10	NA	17715813	rs11593510	10	17741487	C	T	0.111332	0.0237805	0.0753186	0.752206	-0.456283	0.0540632	3.17878e-17	-0.0521179	0.165185	0.752	0.752373	0.903481	5	STAM	0.946	0.949	0.687 - 1.312
cg09357934	2	NA	159651918	rs925781	2	159651734	A	G	0.374751	0.0353671	0.0470951	0.45267	-0.565371	0.0318498	1.68741e-70	-0.0625555	0.0833739	0.453	0.140485	0.280811	20	DAPL1	0.817	0.939	0.798 - 1.106
cg09361966	1	NA	242220475	rs4641297	1	242203795	A	G	0.266402	-0.0367677	0.0523966	0.482854	0.345711	0.0374093	2.43485e-20	-0.106354	0.151998	0.484	0.484112	0.851547	7	MAP1LC3C	0.819	0.899	0.667 - 1.211
cg09390974	4	NA	103423492	rs230526	4	103458825	A	G	0.406561	0.0478373	0.0471592	0.310402	0.663931	0.0297553	2.76147e-110	0.0720516	0.0711037	0.311	0.556429	0.148064	20	NFKB1	0.725	1.075	0.935 - 1.235
cg09409585	6	NA	28882403	rs2281043	6	28268497	T	C	0.137177	-0.199305	0.0707366	0.00483892	-0.378465	0.0492184	1.47722e-14	0.526615	0.199056	0.008	0.00815562	8.0693e-06	20	TRIM27	0.212	1.693	1.146 - 2.501
cg09433910	17	NA	1626509	rs1136287	17	1673276	C	T	0.345924	0.00380724	0.0486798	0.937661	-0.287014	0.0332081	5.47994e-18	-0.013265	0.169614	0.938	0.937664	0.55855	6	WDR81	0.987	0.987	0.708 - 1.376
cg09452147	10	NA	17713581	rs7911477	10	17775943	G	A	0.168986	0.0527681	0.0665736	0.427995	0.266544	0.0471863	1.61604e-08	0.197971	0.252213	0.432	0.43249	0.693265	4	STAM	0.815	1.219	0.744 - 1.998
cg09467607	2	NA	36825704	rs12612163	2	36849220	C	T	0.297217	-0.0334348	0.0496656	0.500821	-0.687225	0.0339743	5.57566e-91	0.0486519	0.0723098	0.501	0.767602	0.330157	11	FEZ2	0.828	1.05	0.911 - 1.21
cg09469432	7	NA	149570128	rs3735333	7	149565163	A	G	0.395626	0.0009995	0.0477485	0.983299	-0.236208	0.0334222	1.57858e-12	-0.00423143	0.202147	0.983	0.983299	0.516894	3	ATP6V0E2	0.993	0.996	0.67 - 1.48
cg09477232	7	NA	106061801	rs17153071	7	106057663	A	G	0.116302	-0.0558299	0.0751947	0.457802	0.341105	0.0520017	5.39901e-11	-0.163674	0.221852	0.461	0.46066	0.890304	3	NAMPT	0.817	0.849	0.55 - 1.311
cg09505809	1	NA	180123222	rs6425611	1	180127107	C	A	0.199801	0.0418642	0.0592144	0.479571	0.430198	0.0396952	2.28578e-27	0.0973139	0.137937	0.481	0.480503	0.208593	10	QSOX1	0.819	1.102	0.841 - 1.444
cg09516200	17	NA	78735324	rs4969230	17	78726261	C	T	0.374751	0.00290421	0.0469404	0.950666	-0.354816	0.0329103	4.21869e-27	-0.00818512	0.132297	0.951	0.950667	0.979534	13	RPTOR	0.989	0.992	0.765 - 1.285
cg09523782	7	NA	5272064	rs4236378	7	5255294	T	C	0.166998	0.0285875	0.0581997	0.623287	0.532684	0.0417592	2.88393e-37	0.0536669	0.109338	0.624	0.640396	0.804836	6	WIPI2	0.892	1.055	0.852 - 1.307
cg09545109	3	NA	50388910	rs739431	3	50255305	G	A	0.154076	0.127947	0.0658717	0.0520927	0.57369	0.0471819	5.13153e-34	0.223024	0.116277	0.055	0.0551049	0.0768385	15	NPRL2	0.421	1.25	0.995 - 1.57
cg09581049	17	NA	42998320	rs8073976	17	43033225	A	G	0.161034	-0.076989	0.0612989	0.20913	-0.359391	0.0439826	3.05306e-16	0.214221	0.172566	0.214	0.214465	0.0580393	20	GFAP	0.643	1.239	0.883 - 1.738
cg09587957	15	NA	40399101	rs8023845	15	40414116	T	G	0.17992	0.00498754	0.0578046	0.931242	0.35138	0.0387065	1.10517e-19	0.0141942	0.164515	0.931	0.931245	0.384495	5	BMF	0.986	1.014	0.735 - 1.4
cg09592546	17	NA	78652902	rs7501659	17	78662061	T	C	0.100398	0.0468836	0.0747237	0.53038	-1.97025	0.031706	0	-0.0237958	0.037928	0.53	0.56094	0.215374	20	RPTOR	0.847	0.976	0.907 - 1.052
cg09610891	16	NA	87908672	rs1124611	16	87853729	A	G	0.269384	-0.034074	0.0522922	0.514654	0.217871	0.0360132	1.45076e-09	-0.156396	0.241403	0.517	0.517075	NA	NA	SLC7A5	0.835	0.855	0.533 - 1.373
cg09612786	7	NA	150715214	rs2373929	7	150714812	A	G	0.44334	0.0592119	0.0465457	0.203329	0.191083	0.0331559	8.25494e-09	0.309875	0.249453	0.214	0.214155	NA	NA	ATG9B	0.643	1.363	0.836 - 2.223
cg09616053	16	NA	2256512	rs9928327	16	2250233	T	G	0.100398	-0.0883942	0.0863577	0.306033	-0.651413	0.0557255	1.43932e-31	0.135696	0.133077	0.308	0.0219643	0.00843065	7	MLST8	0.724	1.145	0.882 - 1.487
cg09619598	9	NA	115512530	rs2645992	9	115522561	T	C	0.383698	0.0516432	0.0465726	0.267484	-0.724917	0.0297153	1.91445e-131	-0.0712402	0.0643118	0.268	0.15444	0.141101	20	SNX30	0.689	0.931	0.821 - 1.056
cg09642020	9	NA	139379173	rs3812594	9	139368953	A	G	0.253479	-0.0725707	0.0531823	0.17239	-0.21486	0.0366989	4.77933e-09	0.337758	0.254155	0.184	0.183866	0.0456028	4	SEC16A	0.607	1.402	0.852 - 2.307
cg09654471	3	NA	4624132	rs6442888	3	4621315	A	G	0.12326	0.0009995	0.069799	0.988575	-1.10526	0.0459907	1.27884e-127	-0.00090431	0.0631515	0.989	0.642257	0.694983	13	ITPR1	0.993	0.999	0.883 - 1.131
cg09684264	16	NA	85925699	rs370703	16	85920480	T	C	0.355865	-0.109592	0.0484336	0.0236525	0.249794	0.0343135	3.34439e-13	-0.43873	0.203045	0.031	0.0307142	0.000459663	8	IRF8	0.344	0.645	0.433 - 0.96
cg09718037	12	NA	117042854	rs7960700	12	117039310	G	A	0.170974	-0.0980337	0.0580621	0.091329	0.602125	0.0422732	4.9093e-46	-0.162813	0.0971038	0.094	0.234453	0.0357346	6	MAP1LC3B2	0.497	0.85	0.702 - 1.028
cg09788492	10	NA	101292477	rs11190140	10	101291593	T	C	0.49503	0.0487902	0.0461113	0.290011	-0.295795	0.0304245	2.42393e-22	-0.164946	0.15681	0.293	0.292852	0.054677	7	NKX2-3	0.711	0.848	0.624 - 1.153
cg09792463	13	NA	41189240	rs7986407	13	41179798	G	A	0.322068	0.0111621	0.0505227	0.825145	-0.434562	0.0354433	1.47093e-34	-0.0256859	0.11628	0.825	0.825173	0.752379	20	FOXO1	0.96	0.975	0.776 - 1.224
cg09794615	17	NA	78895206	rs7219318	17	78912354	T	C	0.437376	-0.0516091	0.0463242	0.265243	-0.321524	0.0323845	3.13423e-23	0.160514	0.144981	0.268	0.268235	0.00302057	8	RPTOR	0.689	1.174	0.884 - 1.56
cg09796270	17	NA	17721594	rs4925114	17	17711270	A	G	0.402584	-0.0942008	0.0481793	0.0505579	0.221816	0.0332413	2.50789e-11	-0.42468	0.226336	0.061	0.0606104	0.005839	17	SREBF1	0.449	0.654	0.42 - 1.019
cg09802308	12	NA	133293889	rs1132375	12	133331537	A	G	0.410537	0.079735	0.0469925	0.089742	-0.179036	0.0314588	1.262e-08	-0.445357	0.273892	0.104	0.103943	0.00303154	9	PGAM5	0.514	0.641	0.374 - 1.096
cg09803959	17	NA	78865514	rs2289766	17	78865824	G	A	0.154076	0.0782859	0.0632768	0.216014	0.981259	0.040323	8.35979e-131	0.0797811	0.0645686	0.217	0.438924	0.816018	6	RPTOR	0.643	1.083	0.954 - 1.229
cg09814029	1	NA	39212920	rs1930578	1	39167106	T	G	0.0636183	-0.00823381	0.0878829	0.925355	-0.421607	0.0614856	7.03241e-12	0.0195296	0.208467	0.925	0.925362	0.755296	3	RRAGC	0.986	1.02	0.678 - 1.534
cg09820729	1	NA	12039712	rs3753579	1	12038591	A	G	0.364811	0.0430595	0.0480722	0.370399	-0.20704	0.0338193	9.24391e-10	-0.207977	0.23466	0.375	0.375462	0.333946	12	MFN2	0.78	0.812	0.513 - 1.287
cg09852697	1	NA	3616642	rs3765736	1	3616601	T	C	0.389662	0.0732505	0.0478013	0.125425	0.344639	0.0332921	4.1e-25	0.212543	0.140211	0.13	0.12955	0.00467135	5	TP73	0.547	1.237	0.94 - 1.628
cg09855662	6	NA	28892379	rs3800328	6	28390843	T	C	0.286282	0.153579	0.0493877	0.00187302	-0.310142	0.0352013	1.24564e-18	-0.49519	0.16887	0.003	0.000160528	2.41241e-15	20	TRIM27	0.17	0.609	0.438 - 0.849
cg09856107	3	NA	12701776	rs1532534	3	12636255	G	T	0.209742	0.0273712	0.057071	0.631513	0.303136	0.0398773	2.92207e-14	0.0902934	0.188643	0.632	0.632189	0.0702516	12	RAF1	0.894	1.094	0.756 - 1.584
cg09869226	11	NA	70253427	rs644396	11	70120501	C	T	0.480119	0.0415514	0.0471127	0.3778	0.294034	0.0322435	7.56921e-20	0.141315	0.160976	0.38	0.380019	0.0263248	11	CTTN	0.781	1.152	0.84 - 1.579
cg09911755	17	NA	45899773	rs11079797	17	45912302	T	C	0.158052	-0.0299439	0.0615972	0.626879	0.315916	0.0419965	5.37659e-14	-0.0947845	0.195387	0.628	0.964718	0.369282	11	OSBPL7	0.893	0.91	0.62 - 1.334
cg09921392	16	NA	88763929	rs880970	16	88754869	T	C	0.241551	0.0468836	0.0542018	0.387049	-0.674488	0.0379224	9.07406e-71	-0.0695099	0.0804549	0.388	0.294372	0.0406432	14	RNF166	0.781	0.933	0.797 - 1.092
cg09924998	12	NA	122751933	rs7953290	12	122729336	C	A	0.0586481	0.0959604	0.0905858	0.289449	0.582741	0.0668372	2.81118e-18	0.164671	0.156591	0.293	0.292984	0.704743	3	VPS33A	0.711	1.179	0.867 - 1.603
cg09929238	17	NA	78560916	rs4889863	17	78550468	G	A	0.235586	-0.0178399	0.0534768	0.738681	0.414178	0.0372528	1.02515e-28	-0.0430731	0.129174	0.739	0.943417	0.237308	20	RPTOR	0.938	0.958	0.744 - 1.234
cg09931872	10	NA	49909285	rs10508904	10	49930509	C	A	0.279324	0.196502	0.0533417	0.000229751	-0.516966	0.034321	2.85141e-51	-0.380107	0.106223	0.00035	8.48232e-05	0.000206484	7	WDFY4	0.058	0.684	0.555 - 0.842
cg09935045	1	NA	57111199	rs11206890	1	57119922	C	T	0.497018	-0.00598207	0.0461216	0.896802	-0.563834	0.0317	8.9785e-71	0.0106096	0.0818021	0.897	0.925894	0.845468	10	PRKAA2	0.982	1.011	0.861 - 1.186
cg09970967	14	NA	73602752	rs362346	14	73694590	A	G	0.0815109	-0.0787186	0.0849858	0.354313	0.514966	0.0556802	2.27376e-20	-0.152862	0.165857	0.357	0.356714	0.919516	15	PSEN1	0.761	0.858	0.62 - 1.188
cg09977718	17	NA	78854273	rs2289762	17	78859110	A	G	0.253479	0.0148886	0.0522301	0.7756	-0.733071	0.0337454	1.22826e-104	-0.0203099	0.0712545	0.776	0.894338	0.398453	14	RPTOR	0.95	0.98	0.852 - 1.127
cg09978077	22	NA	42229983	rs9607821	22	41983938	T	C	0.416501	0.00895974	0.0464921	0.847182	-0.218118	0.0328003	2.93361e-11	-0.0410776	0.213241	0.847	0.847245	0.365225	18	SREBF2	0.966	0.96	0.632 - 1.458
cg09978860	4	NA	56023921	rs1547512	4	56022496	C	T	0.497018	0.0522411	0.0461671	0.257817	-0.842874	0.028676	6.74054e-190	-0.0619797	0.054814	0.258	0.25817	0.0321966	8	KDR	0.686	0.94	0.844 - 1.047
cg09983885	11	NA	4415245	rs10836031	11	4430658	C	T	0.122266	0.0350056	0.0678518	0.605915	-0.740502	0.049488	1.27585e-50	-0.0472728	0.0916839	0.606	0.606129	0.362041	9	TRIM21	0.89	0.954	0.797 - 1.142
cg10035831	17	NA	78865087	rs2289766	17	78865824	G	A	0.154076	0.0782859	0.0632768	0.216014	0.937053	0.0413236	7.73246e-114	0.0835448	0.0676279	0.217	0.471888	0.684796	6	RPTOR	0.643	1.087	0.952 - 1.241
cg10068539	11	NA	63608207	rs928948	11	63639881	A	G	0.394632	-0.038429	0.0474108	0.417622	0.589828	0.0323742	3.64338e-74	-0.0651529	0.0804602	0.418	0.418082	0.00264128	13	MARK2	0.801	0.937	0.8 - 1.097
cg10070101	17	NA	78963290	rs4969331	17	78966915	C	T	0.410537	-0.0535408	0.0468195	0.252807	-0.684399	0.0317996	9.63498e-103	0.0782304	0.0685062	0.253	0.585636	0.414078	9	CHMP6	0.686	1.081	0.945 - 1.237
cg10080732	17	NA	1626575	rs7216863	17	1684953	A	G	0.39662	-0.0139975	0.0473513	0.767528	0.249779	0.0332524	5.8407e-14	-0.0560395	0.189719	0.768	0.767703	0.871982	7	WDR81	0.95	0.946	0.652 - 1.371
cg10086328	12	NA	7341276	rs2290241	12	7341343	A	G	0.111332	-0.0923346	0.0778143	0.235385	0.581207	0.0528838	4.25685e-28	-0.158867	0.134662	0.238	0.238101	0.105889	7	PEX5	0.672	0.853	0.655 - 1.111
cg10106935	7	NA	4762236	rs7810433	7	4817460	C	T	0.0467197	0.00712533	0.101736	0.944164	-0.397979	0.0686359	6.69459e-09	-0.0179038	0.25565	0.944	0.944623	0.998291	3	FOXK1	0.989	0.982	0.595 - 1.621
cg10118093	1	NA	204462855	rs7556371	1	204457336	G	A	0.270378	0.0962907	0.0512084	0.0600578	-0.192193	0.0346536	2.92099e-08	-0.501012	0.281341	0.075	0.074945	0.00120482	9	PIK3C2B	0.484	0.606	0.349 - 1.052
cg10143723	12	NA	102270990	rs12319783	12	102322942	T	C	0.11332	0.0168571	0.0739534	0.819691	-0.311526	0.0532447	4.89108e-09	-0.0541114	0.237571	0.82	0.819825	NA	NA	DRAM1	0.959	0.947	0.595 - 1.509
cg10146514	6	NA	168426308	rs2258963	6	168403850	T	C	0.333002	0.136278	0.04777	0.00433366	-0.276335	0.0343177	8.12668e-16	-0.493162	0.183398	0.007	0.00716616	0.00169851	11	KIF25	0.198	0.611	0.426 - 0.875
cg10169763	16	NA	87873389	rs750950	16	87873247	C	A	0.353877	-0.151003	0.0490745	0.00209084	-0.289904	0.033022	1.64779e-18	0.520873	0.179375	0.004	0.0036864	2.23582e-05	7	SLC7A5	0.17	1.683	1.184 - 2.393
cg10189135	16	NA	67516162	rs8044843	16	67318242	G	A	0.104374	-0.0139029	0.0771812	0.857048	-0.342555	0.0528022	8.72644e-11	0.0405859	0.225397	0.857	0.857102	0.391446	12	ATP6V0D1	0.969	1.041	0.67 - 1.62
cg10193681	8	NA	11536901	rs12541318	8	11594970	A	C	0.420477	-0.139722	0.047223	0.00308869	0.322303	0.0313948	1.00152e-24	-0.433512	0.152481	0.004	0.00680884	1.03385e-09	20	GATA4	0.183	0.648	0.481 - 0.874
cg10199049	19	NA	56270729	rs2194	19	56257259	T	C	0.290258	0.00498754	0.0503953	0.921163	0.28469	0.0345041	1.57196e-16	0.0175192	0.177031	0.921	0.921169	0.0454786	11	RFPL4A	0.985	1.018	0.719 - 1.44
cg10206397	20	NA	2085344	rs6081995	20	2094304	A	G	0.39165	0.0506931	0.0471392	0.282199	-0.226342	0.0330092	7.03469e-12	-0.223967	0.210811	0.288	0.288052	0.248429	10	STK35	0.704	0.799	0.529 - 1.208
cg10225865	8	NA	54605566	rs7828363	8	54599835	T	C	0.236581	-0.0808847	0.0538015	0.132738	1.08493	0.0312651	7.61879e-264	-0.0745529	0.0496364	0.133	0.535586	0.0251581	20	ATP6V1H	0.548	0.928	0.842 - 1.023
cg10243989	3	NA	119119690	rs3732413	3	119133183	G	A	0.214712	0.0290169	0.0564252	0.607074	-0.28728	0.0417642	6.04348e-12	-0.101006	0.19696	0.608	0.608075	0.194123	10	TMEM39A	0.89	0.904	0.614 - 1.33
cg10255544	17	NA	80519551	rs4789780	17	80478806	G	A	0.107356	-0.0657877	0.0780616	0.399359	-0.696715	0.0547685	4.51578e-37	0.0944256	0.112288	0.4	0.688072	0.436351	7	FOXK2	0.786	1.099	0.882 - 1.37
cg10256330	17	NA	76801775	rs4796817	17	76802648	T	C	0.223658	-0.0473013	0.0557582	0.396255	-0.428721	0.0385563	1.0099e-28	0.110331	0.130435	0.398	0.164308	0.0292369	16	USP36	0.785	1.117	0.865 - 1.442
cg10272520	4	NA	151178205	rs2290847	4	151199497	A	G	0.427435	0.0246926	0.0477187	0.604834	-0.201673	0.0321189	3.40866e-10	-0.122439	0.237416	0.606	0.606055	0.079789	16	LRBA	0.89	0.885	0.556 - 1.409
cg10281768	17	NA	78720226	rs7217223	17	78645663	T	C	0.310139	-0.0150121	0.0507854	0.767536	-0.266583	0.0360729	1.4669e-13	0.056313	0.190657	0.768	0.762386	0.849862	17	RPTOR	0.95	1.058	0.728 - 1.537
cg10281770	17	NA	80606947	rs4789704	17	80571060	G	A	0.305169	-0.00895974	0.0485596	0.853613	-0.908567	0.0292335	4.53371e-212	0.0098614	0.0534473	0.854	0.959603	0.502801	15	WDR45L	0.967	1.01	0.909 - 1.121
cg10285525	20	NA	62167942	rs387098	20	62154594	G	A	0.166004	0.00521357	0.064492	0.935569	0.285164	0.0451602	2.71031e-10	0.0182827	0.226176	0.936	0.935574	0.961051	3	PTK6	0.986	1.018	0.654 - 1.587
cg10289074	14	NA	24682916	rs2295319	14	24682837	A	G	0.0685885	0.00796817	0.0892346	0.928848	0.98396	0.0655081	5.39493e-51	0.00809806	0.0906908	0.929	0.928849	0.666312	12	CHMP4A	0.986	1.008	0.844 - 1.204
cg10317778	4	NA	6890977	rs11731274	4	6891455	G	T	0.163022	-0.0246926	0.061878	0.689854	0.449724	0.0408992	3.99823e-28	-0.0549061	0.137682	0.69	0.865646	0.559071	6	TBC1D14	0.926	0.947	0.723 - 1.24
cg10349685	8	NA	13372491	rs1209107	8	13082745	A	C	0.37674	0.0109399	0.0475607	0.818076	0.199491	0.0333314	2.163e-09	0.0548391	0.238587	0.818	0.818208	0.163303	20	DLC1	0.959	1.056	0.662 - 1.686
cg10360906	4	NA	56023751	rs2071559	4	55992366	G	A	0.485089	0.0421771	0.0460053	0.359254	1.087	0.0236937	0	0.0388013	0.0423316	0.359	0.35935	0.0766851	8	KDR	0.762	1.04	0.957 - 1.129
cg10373733	6	NA	25993375	rs10484432	6	26008876	A	G	0.210736	-0.0626204	0.0573191	0.274619	0.287767	0.0376989	2.28801e-14	-0.217608	0.201215	0.279	0.279489	0.0392753	20	TRIM38	0.701	0.804	0.542 - 1.193
cg10381520	10	NA	33396942	rs2057253	10	33393443	C	T	0.346918	-0.00498754	0.0477336	0.916783	0.253178	0.0342066	1.34709e-13	-0.0196997	0.188556	0.917	0.916791	0.410721	20	ITGB1	0.982	0.98	0.678 - 1.419
cg10385390	1	NA	8022505	rs7539255	1	8133352	C	T	0.162028	-0.113329	0.0628312	0.0712774	-0.323034	0.0452931	9.88764e-13	0.350827	0.200627	0.08	0.0803513	0.000557563	16	PARK7	0.484	1.42	0.958 - 2.104
cg10390979	16	NA	11215351	rs17673553	16	11241906	G	A	0.250497	0.0228593	0.05319	0.667365	-0.287538	0.0364591	3.10534e-15	-0.0795001	0.185259	0.668	0.667829	0.0391748	19	CLEC16A	0.914	0.924	0.642 - 1.328
cg10399899	20	NA	62705081	rs6090041	20	62712676	G	A	0.315109	0.0272684	0.0503878	0.58839	0.299911	0.0352039	1.60587e-17	0.0909217	0.168348	0.589	0.18439	0.572965	5	RGS19	0.887	1.095	0.787 - 1.523
cg10401017	6	NA	28887586	rs2281043	6	28268497	T	C	0.137177	-0.199305	0.0707366	0.00483892	-0.71365	0.0474035	3.21121e-51	0.279276	0.10084	0.006	3.26585e-06	2.39788e-08	20	TRIM27	0.198	1.322	1.085 - 1.611
cg10433327	15	NA	56209506	rs12438374	15	56264689	A	C	0.150099	-0.167709	0.0755394	0.0264084	-0.313403	0.0493896	2.21664e-10	0.535122	0.255356	0.036	0.0361186	0.0161557	4	NEDD4	0.349	1.708	1.035 - 2.817
cg10444806	17	NA	38084428	rs3744246	17	38084350	T	C	0.253479	-0.111379	0.0587412	0.0579472	0.385034	0.0394238	1.56718e-22	-0.289271	0.15541	0.063	0.135125	0.029557	7	ORMDL3	0.451	0.749	0.552 - 1.015
cg10460657	17	NA	80560479	rs7215059	17	80550441	G	A	0.170974	0.0179603	0.0615126	0.770304	0.247072	0.043659	1.52136e-08	0.0726926	0.249297	0.771	0.7706	0.368793	5	FOXK2	0.95	1.075	0.66 - 1.753
cg10468236	16	NA	11145493	rs741176	16	11145810	G	A	0.136183	0.136278	0.0714981	0.0566454	-0.64136	0.0480439	1.19347e-40	-0.212483	0.11261	0.059	0.0591737	8.41998e-07	20	CLEC16A	0.44	0.809	0.648 - 1.008
cg10490202	17	NA	78867631	rs2289762	17	78859110	A	G	0.253479	0.0148886	0.0522301	0.7756	-0.518443	0.0353832	1.30398e-48	-0.0287179	0.100763	0.776	0.478163	0.453011	12	RPTOR	0.95	0.972	0.798 - 1.184
cg10501602	7	NA	150705872	rs743507	7	150707488	C	T	0.285288	0.0945305	0.0547928	0.084485	-0.340655	0.0372483	5.93458e-20	-0.277496	0.163682	0.09	0.090012	0.300189	8	ATG9B	0.491	0.758	0.55 - 1.044
cg10501621	5	NA	150227845	rs7714584	5	150270420	G	A	0.106362	0.132161	0.0811047	0.103205	-0.401487	0.057053	1.96301e-12	-0.329179	0.207356	0.112	0.112398	0.000688335	5	IRGM	0.525	0.72	0.479 - 1.08
cg10508138	17	NA	78882013	rs2271602	17	78896488	T	C	0.321074	-0.011769	0.0491313	0.810685	-0.242192	0.0332139	3.0563e-13	0.0485936	0.20297	0.811	0.810786	0.427301	9	RPTOR	0.959	1.05	0.705 - 1.563
cg10524915	14	NA	94857046	rs17751769	14	94856657	A	G	0.422465	0.0751075	0.047107	0.110846	0.234231	0.0334648	2.57198e-12	0.320655	0.206265	0.12	0.120046	0.000933659	6	SERPINA1	0.535	1.378	0.92 - 2.065
cg10530280	1	NA	167759869	rs8623	1	167759838	T	C	0.0775348	0.0639133	0.0819804	0.435616	0.434185	0.0508679	1.3949e-17	0.147203	0.1896	0.438	0.437522	NA	NA	ADCY10	0.815	1.159	0.799 - 1.68
cg10547205	6	NA	31854520	rs541862	6	31916951	C	T	0.0884692	0.212822	0.0872164	0.0146807	-0.760159	0.0535609	1.02082e-45	-0.27997	0.116418	0.016	5.76591e-06	3.21647e-06	4	EHMT2	0.27	0.756	0.602 - 0.95
cg10556682	19	NA	19007505	rs1127821	19	19011244	C	T	0.484095	-0.0657877	0.0462401	0.154811	0.462118	0.0317357	4.93745e-48	-0.142361	0.100538	0.157	0.309022	0.17311	14	CERS1	0.569	0.867	0.712 - 1.056
cg10557460	1	NA	39339683	rs2147914	1	39352271	T	G	0.451292	-0.0549843	0.0461956	0.233948	0.203262	0.0333097	1.04623e-09	-0.270509	0.231554	0.243	0.242712	0.281846	6	RRAGC	0.675	0.763	0.485 - 1.201
cg10583204	11	NA	1299477	rs4963039	11	1365531	T	C	0.054672	0.191446	0.108914	0.0787863	-0.974977	0.0878888	1.35217e-28	-0.19636	0.113103	0.083	0.0825439	0.27531	3	TOLLIP	0.484	0.822	0.658 - 1.026
cg10586619	4	NA	6989536	rs6838042	4	6973049	T	G	0.0646123	0.183987	0.10035	0.0667352	0.515504	0.0657067	4.31147e-15	0.356907	0.199909	0.074	0.0742047	0.00359723	5	TBC1D14	0.484	1.429	0.966 - 2.114
cg10597191	2	NA	75070244	rs10496195	2	75074932	C	A	0.378728	-0.0178399	0.0477366	0.708616	-0.276499	0.0339466	3.78948e-16	0.0645207	0.172828	0.709	0.311726	0.769998	7	HK2	0.928	1.067	0.76 - 1.497
cg10665199	7	NA	133106180	rs4728283	7	133092081	A	C	0.466203	0.0695261	0.0464932	0.134809	-0.626595	0.0310071	8.29947e-91	-0.110959	0.0744026	0.136	0.403564	0.0123672	20	EXOC4	0.548	0.895	0.774 - 1.035
cg10665891	12	NA	117042917	rs7960700	12	117039310	G	A	0.170974	-0.0980337	0.0580621	0.091329	0.496913	0.0421538	4.49552e-32	-0.197285	0.118038	0.095	0.0946484	0.038244	5	MAP1LC3B2	0.497	0.821	0.651 - 1.035
cg10673740	10	NA	121411826	rs2475298	10	121679013	A	G	0.329026	0.0806579	0.0485303	0.0965105	0.22721	0.03427	3.35715e-11	0.354993	0.220202	0.107	0.106934	0.550524	7	BAG3	0.522	1.426	0.926 - 2.196
cg10675614	6	NA	90120254	rs1062108	6	90075359	A	G	0.418489	0.00895974	0.0469811	0.848753	-0.366668	0.0330405	1.28958e-28	-0.0244355	0.128149	0.849	0.974033	0.322414	20	RRAGD	0.966	0.976	0.759 - 1.254
cg10696351	13	NA	41227982	rs9549244	13	41218685	A	G	0.324056	-0.0107577	0.0504942	0.831289	-0.575354	0.0349657	7.74506e-61	0.0186975	0.0877694	0.831	0.904431	0.449329	20	FOXO1	0.962	1.019	0.858 - 1.21
cg10696445	11	NA	1314859	rs2090192	11	1401890	A	G	0.145129	-0.128402	0.0648893	0.0478402	0.572567	0.0459954	1.42768e-35	-0.224257	0.114753	0.051	0.0927654	0.251114	9	TOLLIP	0.404	0.799	0.638 - 1.001
cg10696677	6	NA	41681327	rs9462739	6	41680247	G	A	0.310139	-0.0237165	0.048766	0.626731	-0.220545	0.0340958	9.90542e-11	0.107536	0.22174	0.628	0.627702	0.190759	3	TFEB	0.893	1.114	0.721 - 1.72
cg10712884	4	NA	186048269	rs6818704	4	186046473	G	A	0.133201	-0.0760347	0.0644594	0.238169	-1.53126	0.0306274	0	0.049655	0.0421074	0.238	0.0852167	0.0504313	9	SLC25A4	0.672	1.051	0.968 - 1.141
cg10751070	10	NA	96143568	rs1334596	10	96173304	T	C	0.170974	0.0411419	0.0610556	0.500411	1.11852	0.040374	6.23786e-169	0.0367823	0.054602	0.501	0.53407	0.201087	20	TBC1D12	0.828	1.037	0.932 - 1.155
cg10779718	11	NA	117014861	rs500389	11	117100594	G	A	0.424453	0.102033	0.0469696	0.0298315	-0.94832	0.0271358	1.43057e-267	-0.107593	0.0496249	0.03	0.0536577	1.85095e-07	20	PAFAH1B2	0.342	0.898	0.815 - 0.99
cg10779981	1	NA	207925104	rs10449303	1	207961058	G	A	0.392644	-0.138021	0.0474843	0.00365303	-0.207433	0.0262688	2.86662e-15	0.665375	0.243929	0.006	0.00637696	1.08229e-08	14	CD46	0.198	1.945	1.206 - 3.138
cg10792982	14	NA	105748885	rs7146643	14	105757392	C	T	0.322068	-0.0392207	0.0500401	0.433166	0.666324	0.0330033	1.20753e-90	-0.0588613	0.0751553	0.434	0.26135	0.0736923	3	PACS2	0.815	0.943	0.814 - 1.092
cg10864794	5	NA	78203170	rs25413	5	78135201	T	C	0.17992	-0.00712533	0.058763	0.903489	-0.488076	0.0420743	4.1045e-31	0.0145988	0.120404	0.903	0.961111	0.790042	20	ARSB	0.982	1.015	0.801 - 1.285
cg10870165	8	NA	32345448	rs10503915	8	32285177	C	T	0.232604	-0.00895974	0.0523171	0.864021	0.240836	0.0374445	1.26082e-10	-0.0372026	0.217308	0.864	0.864068	0.428492	19	NRG1	0.973	0.963	0.629 - 1.475
cg10886020	11	NA	122932798	rs1461493	11	122888805	A	C	0.0387674	-0.115299	0.110586	0.297125	-0.597904	0.083609	8.60282e-13	0.192839	0.186912	0.302	0.0316729	0.0684136	11	HSPA8	0.718	1.213	0.841 - 1.749
cg10888348	7	NA	4763137	rs11765781	7	4764861	G	A	0.329026	0.041343	0.0508601	0.416289	-0.488471	0.0351233	5.71867e-44	-0.0846375	0.104299	0.417	0.642835	0.822056	4	FOXK1	0.801	0.919	0.749 - 1.127
cg10898212	17	NA	30813178	rs7212835	17	30798525	G	A	0.144135	-0.0372958	0.0678001	0.582261	0.613243	0.0479139	1.66382e-37	-0.0608173	0.110662	0.583	0.852651	0.398529	10	CDK5R1	0.882	0.941	0.758 - 1.169
cg10909506	17	NA	38081995	rs2290400	17	38066240	T	C	0.491054	0.0861777	0.0462456	0.0623949	-0.635848	0.0307273	3.98263e-95	-0.135532	0.0730249	0.063	0.340571	2.08244e-05	20	ORMDL3	0.451	0.873	0.757 - 1.008
cg10941185	8	NA	12988516	rs6991346	8	13118537	C	T	0.349901	0.0589011	0.0494542	0.233645	-0.239086	0.0339268	1.82684e-12	-0.24636	0.209781	0.24	0.393738	0.00337835	20	DLC1	0.674	0.782	0.518 - 1.179
cg10960709	7	NA	140117543	rs2001942	7	140117411	G	A	0.0994036	0.037598	0.071553	0.599266	0.857182	0.0500749	1.08948e-65	0.0438623	0.083514	0.599	0.331282	0.324554	8	RAB19	0.89	1.045	0.887 - 1.231
cg10975354	9	NA	79792074	rs12343395	9	79945937	A	G	0.121272	-0.0752625	0.0748811	0.314852	2.04077	0.0266126	0	-0.0368795	0.0366957	0.315	0.393732	0.00115147	20	VPS13A	0.726	0.964	0.897 - 1.036
cg10996816	4	NA	6903963	rs6826453	4	6904074	G	A	0.293241	-0.0129162	0.0513485	0.801397	0.250475	0.0366656	8.41284e-12	-0.0515668	0.205143	0.802	0.801528	NA	NA	TBC1D14	0.959	0.95	0.635 - 1.42
cg10997785	9	NA	128004697	rs10760394	9	127962533	G	A	0.45328	-0.114221	0.0461366	0.013297	0.63475	0.0304936	3.11078e-96	-0.179946	0.073197	0.014	0.00338096	8.72184e-07	20	HSPA5	0.254	0.835	0.724 - 0.964
cg11039361	11	NA	63655748	rs3850942	11	63608047	C	T	0.0656064	0.0697789	0.0925252	0.450753	0.780534	0.0613473	4.39484e-37	0.0893989	0.118749	0.452	0.451546	0.217692	5	MARK2	0.817	1.094	0.866 - 1.38
cg11059800	16	NA	22217246	rs4783448	16	22241433	T	C	0.0695825	-0.117433	0.0895486	0.189727	0.804619	0.0665951	1.31086e-33	-0.145949	0.111947	0.192	0.227503	2.01634e-07	11	EEF2K	0.617	0.864	0.694 - 1.076
cg11068289	17	NA	78955884	rs7219486	17	78955974	A	G	0.315109	-0.0403013	0.049886	0.419167	0.206974	0.0344841	1.9488e-09	-0.194716	0.243199	0.423	0.632296	0.366094	8	CHMP6	0.804	0.823	0.511 - 1.326
cg11073024	6	NA	28891819	rs156737	6	27895213	G	A	0.359841	-0.116004	0.0476303	0.0148709	-0.186426	0.034073	4.46578e-08	0.622252	0.279661	0.026	0.0260797	8.86036e-06	20	TRIM27	0.322	1.863	1.077 - 3.223
cg11080404	20	NA	62121972	rs1757779	20	62118068	C	T	0.218688	0.0499258	0.0579735	0.389137	0.265991	0.0364104	2.76552e-13	0.187698	0.219462	0.392	0.392407	0.146722	4	EEF1A2	0.781	1.206	0.785 - 1.855
cg11083235	3	NA	128429005	rs2811502	3	128430941	T	C	0.441352	-0.0508723	0.0465106	0.274052	-0.181192	0.0324128	2.26873e-08	0.280764	0.261559	0.283	0.283081	0.710481	4	RAB7A	0.701	1.324	0.793 - 2.211
cg11095027	11	NA	1297066	rs4963039	11	1365531	T	C	0.054672	0.191446	0.108914	0.0787863	-0.6621	0.0883658	6.74611e-14	-0.28915	0.168964	0.087	0.0870237	NA	NA	TOLLIP	0.484	0.749	0.538 - 1.043
cg11117266	17	NA	43971461	rs199533	17	44828931	A	G	0.222664	-0.175783	0.0589918	0.00288449	-0.265154	0.0403742	5.1193e-11	0.662946	0.24431	0.007	0.00665687	1.72751e-08	6	MAPT	0.198	1.941	1.202 - 3.132
cg11124915	11	NA	10828419	rs771374	11	10865739	C	T	0.446322	-0.0998453	0.0465527	0.0319704	-0.60476	0.0314653	2.52363e-82	0.165099	0.077455	0.033	0.0431017	6.9351e-06	12	EIF4G2	0.349	1.18	1.013 - 1.373
cg11166312	1	NA	206654246	rs11118087	1	206656577	A	G	0.277336	0.0256677	0.051334	0.617066	0.607048	0.035106	5.41606e-67	0.0422828	0.0845986	0.617	0.180055	0.0506227	11	IKBKE	0.892	1.043	0.884 - 1.231
cg11185549	12	NA	116996871	rs8181730	12	116999958	A	G	0.180915	0.0285875	0.0615249	0.642183	-0.278027	0.0421535	4.23591e-11	-0.102823	0.221839	0.643	0.643006	0.0197664	4	MAP1LC3B2	0.898	0.902	0.584 - 1.394
cg11210813	20	NA	35972385	rs6094373	20	35969074	C	T	0.217694	0.0644319	0.0529692	0.223831	-0.771268	0.0332052	2.41278e-119	-0.0835402	0.0687722	0.224	0.539489	0.00203525	8	SRC	0.652	0.92	0.804 - 1.053
cg11211486	3	NA	46033800	rs2133660	3	46031957	C	T	0.342942	-0.10436	0.0477273	0.0287725	0.510791	0.0332886	3.86569e-53	-0.20431	0.0943819	0.03	0.0322185	1.66508e-10	20	FYCO1	0.342	0.815	0.678 - 0.981
cg11222173	17	NA	78748019	rs7208536	17	78749786	T	C	0.277336	-0.00240288	0.0530366	0.963863	0.206941	0.0372828	2.84746e-08	-0.0116114	0.256297	0.964	0.963865	0.970908	7	RPTOR	0.993	0.988	0.598 - 1.634
cg11244402	13	NA	41237992	rs1334241	13	41223110	T	C	0.215706	0.0516432	0.0584409	0.376868	-0.363037	0.0395494	4.33851e-20	-0.142253	0.161722	0.379	0.379067	0.476556	18	FOXO1	0.781	0.867	0.632 - 1.191
cg11251877	6	NA	168398981	rs2516798	6	168393206	C	T	0.119284	0.0604934	0.073795	0.412359	0.402439	0.0538908	8.16244e-14	0.150317	0.184471	0.415	0.0229383	0.000494808	11	KIF25	0.801	1.162	0.81 - 1.668
cg11253416	8	NA	82643680	rs16909527	8	82646469	T	C	0.0318091	-0.0591133	0.138172	0.668779	-0.611937	0.0910581	1.81353e-11	0.0966002	0.226251	0.669	0.752917	0.660908	7	CHMP4C	0.914	1.101	0.707 - 1.716
cg11274314	2	NA	242480504	rs7567892	2	242470476	T	C	0.0785288	-0.209611	0.0864197	0.0152873	0.356142	0.0532239	2.21045e-11	-0.58856	0.258105	0.023	0.022589	3.33537e-05	4	BOK	0.306	0.555	0.335 - 0.921
cg11277834	3	NA	11323560	rs367745	3	11309274	T	C	0.364811	0.0158733	0.0483902	0.742891	0.200371	0.0346172	7.11507e-09	0.0792197	0.241891	0.743	0.743289	0.445261	12	ATG7	0.941	1.082	0.674 - 1.739
cg11300174	20	NA	358512	rs6084242	20	357050	C	T	0.310139	0.0416557	0.0490159	0.395414	-0.271177	0.0327378	1.19818e-16	-0.153611	0.181701	0.398	0.397886	0.307524	4	TRIB3	0.785	0.858	0.601 - 1.224
cg11303920	17	NA	78661573	rs7208502	17	78670328	T	C	0.485089	-0.00551518	0.0463139	0.90521	0.283492	0.0319813	7.69771e-19	-0.0194544	0.163384	0.905	0.905218	0.637741	19	RPTOR	0.982	0.981	0.712 - 1.351
cg11305121	2	NA	121011590	rs1370379	2	121014589	C	T	0.292247	-0.0916672	0.050106	0.0673299	-0.39327	0.0344764	3.86104e-30	0.233089	0.129037	0.071	0.18566	0.396081	16	RALB	0.47	1.262	0.98 - 1.626
cg11324953	4	NA	3077939	rs9993542	4	3068545	T	C	0.0765408	-0.0502412	0.0834859	0.547312	-0.467058	0.0627454	9.78988e-14	0.107569	0.179332	0.549	0.0226532	0.108681	7	HTT	0.861	1.114	0.784 - 1.583
cg11346754	2	NA	105946772	rs6727677	2	105935166	G	A	0.236581	-0.0732505	0.0550431	0.18326	0.539197	0.0376939	2.04777e-46	-0.135851	0.102524	0.185	0.435646	0.00269508	8	TGFBRAP1	0.607	0.873	0.714 - 1.067
cg11367502	7	NA	22862612	rs2270104	7	22862626	G	T	0.0745527	-0.138021	0.0952635	0.147384	0.389765	0.0687506	1.43415e-08	-0.354113	0.252268	0.16	0.160402	0.134437	5	TOMM7	0.572	0.702	0.428 - 1.151
cg11391637	1	NA	39249315	rs2209477	1	39248886	C	T	0.205765	-0.0256677	0.0586758	0.661785	-0.400172	0.0438659	7.33274e-20	0.0641417	0.146795	0.662	0.662149	0.929674	5	RRAGC	0.909	1.066	0.8 - 1.422
cg11408952	13	NA	48892244	rs2243461	13	48841518	T	C	0.272366	0.00995033	0.0520092	0.848276	-0.751017	0.0337081	5.77093e-110	-0.0132491	0.0692543	0.848	0.848282	0.284358	19	RB1	0.966	0.987	0.862 - 1.13
cg11426899	19	NA	59067429	rs3794964	19	59070916	C	T	0.263419	0.0123763	0.0554228	0.823297	-0.249731	0.0375562	2.94049e-11	-0.0495586	0.222055	0.823	0.823395	0.451847	10	CHMP2A	0.959	0.952	0.616 - 1.471
cg11429997	2	NA	37384286	rs12712526	2	37383315	G	A	0.489066	0.0538228	0.0460878	0.242875	0.271294	0.0315507	8.06548e-18	0.198393	0.171441	0.247	0.247188	0.0526323	9	EIF2AK2	0.678	1.219	0.871 - 1.706
cg11458974	22	NA	35776686	rs2071749	22	35783413	A	G	0.45825	0.0401818	0.0462154	0.384603	-0.260199	0.0311931	7.33306e-17	-0.154427	0.178578	0.387	0.553575	0.0137219	5	HMOX1	0.781	0.857	0.604 - 1.216
cg11464064	9	NA	133710261	rs10901291	9	133717881	T	C	0.153082	-0.002002	0.0625262	0.974457	-0.387482	0.0435566	5.78687e-19	0.00516669	0.161367	0.974	0.974457	0.566818	12	ABL1	0.993	1.005	0.733 - 1.379
cg11476241	17	NA	78866235	rs2289766	17	78865824	G	A	0.154076	0.0782859	0.0632768	0.216014	0.799983	0.0418317	1.59873e-81	0.0978595	0.079263	0.217	0.439472	0.68515	6	RPTOR	0.643	1.103	0.944 - 1.288
cg11488381	5	NA	53921531	rs10039886	5	53911283	T	C	0.124254	-0.214927	0.0740639	0.00370891	0.373025	0.0490189	2.74478e-14	-0.576173	0.212496	0.007	0.0177617	5.48919e-07	9	SNX18	0.198	0.562	0.371 - 0.852
cg11490446	14	NA	73602923	rs12588579	14	73507393	A	C	0.126243	-0.0306654	0.0693637	0.65842	0.282468	0.0454619	5.18877e-10	-0.108562	0.246184	0.659	0.659227	0.905916	16	PSEN1	0.908	0.897	0.554 - 1.453
cg11499091	17	NA	78735302	rs4969230	17	78726261	C	T	0.374751	0.00290421	0.0469404	0.950666	-0.334104	0.0331427	6.71983e-24	-0.00869255	0.140499	0.951	0.950667	0.990062	17	RPTOR	0.989	0.991	0.753 - 1.306
cg11504517	1	NA	3569899	rs2821017	1	3520871	A	G	0.351889	0.0657877	0.0484825	0.174801	-0.291151	0.0342547	1.90231e-17	-0.225957	0.168629	0.18	0.20392	0.155498	5	TP73	0.607	0.798	0.573 - 1.11
cg11521079	17	NA	78955599	rs7219486	17	78955974	A	G	0.315109	-0.0403013	0.049886	0.419167	0.226897	0.0342937	3.68287e-11	-0.177619	0.221494	0.423	0.718017	0.500258	6	CHMP6	0.804	0.837	0.542 - 1.292
cg11524400	11	NA	1778524	rs17571	11	1782594	A	G	0.0735586	-0.115186	0.0903727	0.202463	0.933948	0.0556319	2.98756e-63	-0.123332	0.0970427	0.204	0.32847	0.987248	5	CTSD	0.639	0.884	0.731 - 1.069
cg11541897	5	NA	78281793	rs163125	5	78282670	G	A	0.178926	0.00904074	0.05914	0.878501	0.773389	0.0403969	1.06967e-81	0.0116898	0.076471	0.879	0.95729	0.782473	20	ARSB	0.978	1.012	0.871 - 1.175
cg11585071	1	NA	3615457	rs3765736	1	3616601	T	C	0.389662	0.0732505	0.0478013	0.125425	-0.941252	0.0280196	2.14685e-247	-0.0778224	0.0508376	0.126	0.309772	0.00376772	7	TP73	0.542	0.925	0.837 - 1.022
cg11594160	19	NA	18273012	rs3826969	19	18371394	T	C	0.198807	-0.106917	0.0602578	0.0760092	-0.557295	0.0392573	9.70512e-46	0.19185	0.108967	0.078	0.000667879	0.00113153	11	PIK3R2	0.484	1.211	0.979 - 1.5
cg11606607	17	NA	78264297	rs12937242	17	78268294	A	G	0.153082	0.0778865	0.0610416	0.20197	-1.15612	0.032694	6.60462e-274	-0.067369	0.0528331	0.202	0.406407	0.0405864	12	RNF213	0.639	0.935	0.843 - 1.037
cg11622162	17	NA	78237543	rs7219131	17	78252770	C	T	0.460239	-0.0344014	0.0464566	0.458993	0.297539	0.0314787	3.32172e-21	-0.11562	0.156614	0.46	0.460366	0.16832	6	RNF213	0.817	0.891	0.655 - 1.211
cg11637695	17	NA	78808060	rs746405	17	78812175	G	T	0.420477	0.0410304	0.0471801	0.384489	-0.277939	0.0327453	2.1036e-17	-0.147624	0.170638	0.387	0.0926346	0.104124	8	RPTOR	0.781	0.863	0.618 - 1.205
cg11650925	1	NA	68490241	rs7520899	1	68358177	T	C	0.318091	-0.0332466	0.0491979	0.499185	0.202638	0.0368308	3.75789e-08	-0.164069	0.244612	0.502	0.502391	0.625397	11	DIRAS3	0.828	0.849	0.525 - 1.371
cg11660537	16	NA	3304363	rs224218	16	3301897	G	A	0.472167	-0.00299551	0.0462041	0.948308	-0.300495	0.0326048	3.07599e-20	0.00996859	0.153764	0.948	0.948309	0.251474	3	MEFV	0.989	1.01	0.747 - 1.365
cg11661187	4	NA	90756533	rs2301134	4	90758945	A	G	0.514911	0.079735	0.0462096	0.0844361	-0.239707	0.0321391	8.75582e-14	-0.332635	0.197867	0.093	0.0927425	0.00100203	17	SNCA	0.496	0.717	0.487 - 1.057
cg11672772	2	NA	75078286	rs3771783	2	75082895	A	G	0.167992	-0.0298408	0.0605087	0.621896	-0.796129	0.0397499	3.11279e-89	0.0374824	0.0760267	0.622	0.648583	0.418739	8	HK2	0.892	1.038	0.894 - 1.205
cg11677744	2	NA	235863589	rs12619876	2	235837631	G	A	0.114314	0.0698861	0.0697395	0.316294	-0.332699	0.0467436	1.09888e-12	-0.210058	0.211685	0.321	0.321044	0.0252403	4	SH3BP4	0.729	0.811	0.535 - 1.227
cg11738421	7	NA	99699621	rs4729568	7	99639445	T	C	0.393638	0.0178399	0.0466203	0.701969	-0.53389	0.0302295	8.34096e-70	-0.0334149	0.0873424	0.702	0.225824	0.369381	20	AP4M1	0.927	0.967	0.815 - 1.148
cg11779900	17	NA	80519722	rs4789796	17	80521135	C	T	0.425447	0.0422814	0.0465106	0.363313	-0.202123	0.0321075	3.07013e-10	-0.209186	0.232497	0.368	0.36826	0.370897	4	FOXK2	0.772	0.811	0.514 - 1.28
cg11788523	19	NA	58446770	rs257653	19	58456858	G	T	0.300199	0.00410843	0.0506252	0.93532	0.428356	0.0347387	6.18113e-35	0.00959115	0.118187	0.935	0.162193	0.141875	13	ZNF418	0.986	1.01	0.801 - 1.273
cg11801411	17	NA	1628727	rs1045794	17	1640709	T	C	0.222664	0.0256677	0.0563685	0.648854	-0.440332	0.0376899	1.5568e-31	-0.0582917	0.128111	0.649	0.649102	0.650983	6	WDR81	0.902	0.943	0.734 - 1.213
cg11859982	7	NA	127907529	rs7811892	7	127923778	T	C	0.45328	0.0741794	0.0464933	0.110604	-0.34398	0.0322928	1.70796e-26	-0.21565	0.13667	0.115	0.114592	0.183139	9	LEP	0.528	0.806	0.617 - 1.054
cg11882377	8	NA	145654780	rs3735840	8	145653006	G	A	0.474155	-0.0372958	0.0461785	0.419295	1.01944	0.024853	0	-0.0365847	0.0453068	0.419	0.618238	0.732732	9	VPS28	0.801	0.964	0.882 - 1.054
cg11886965	6	NA	28879849	rs2281043	6	28268497	T	C	0.137177	-0.199305	0.0707366	0.00483892	-0.337217	0.0490733	6.34434e-12	0.59103	0.226714	0.009	0.00913567	0.000311605	20	TRIM27	0.224	1.806	1.158 - 2.816
cg11920449	6	NA	36645608	rs4713999	6	36633069	A	G	0.331014	-0.138343	0.0480884	0.00401669	-0.78808	0.0304395	8.62358e-148	0.175544	0.0613953	0.004	0.000130122	0.000326613	20	CDKN1A	0.183	1.192	1.057 - 1.344
cg11940495	13	NA	21141764	rs9509301	13	21191878	G	A	0.468191	-0.0563803	0.0461144	0.221474	-0.428652	0.0312663	8.87799e-43	0.131529	0.108007	0.223	0.422717	0.0216647	20	IFT88	0.65	1.141	0.923 - 1.409
cg11949518	17	NA	78912765	rs7219318	17	78912354	T	C	0.437376	-0.0516091	0.0463242	0.265243	-1.24327	0.0170665	0	0.0415106	0.0372642	0.265	0.602584	0.0130115	20	RPTOR	0.689	1.042	0.969 - 1.121
cg11952714	1	NA	99126623	rs4351664	1	99166681	A	G	0.0407555	-0.0386369	0.114876	0.736618	-0.627652	0.0858104	2.58536e-13	0.0615579	0.183218	0.737	0.736885	NA	NA	SNX7	0.938	1.063	0.743 - 1.523
cg11993322	9	NA	25677495	rs4574937	9	25683220	A	G	0.528827	0.0962189	0.0462569	0.0375165	-0.455809	0.0322144	1.88814e-45	-0.211095	0.102574	0.04	0.118133	0.00529259	10	TUSC1	0.36	0.81	0.662 - 0.99
cg11998703	19	NA	58446669	rs257653	19	58456858	G	T	0.300199	0.00410843	0.0506252	0.93532	0.305629	0.0349302	2.13892e-18	0.0134425	0.16565	0.935	0.173335	0.206968	13	ZNF418	0.986	1.014	0.733 - 1.402
cg12003941	6	NA	168436019	rs2073632	6	168440640	A	G	0.0805169	-0.0156214	0.0820062	0.848925	0.632363	0.0548726	9.96479e-31	-0.0247032	0.1297	0.849	0.421703	0.0086414	13	KIF25	0.966	0.976	0.757 - 1.258
cg12070987	11	NA	67804055	rs2511470	11	67910783	G	T	0.39165	-0.0266419	0.0478984	0.578063	0.190257	0.0334366	1.26971e-08	-0.140031	0.252956	0.58	0.579867	0.285503	5	TCIRG1	0.881	0.869	0.529 - 1.427
cg12077754	2	NA	75089669	rs4853066	2	75090155	A	G	0.166998	-0.0296348	0.0604791	0.624133	-0.634839	0.0404567	1.72109e-55	0.0466808	0.0953133	0.624	0.495785	0.401387	8	HK2	0.892	1.048	0.869 - 1.263
cg12078154	17	NA	78851262	rs2589142	17	78844262	A	G	0.245527	0.0401818	0.0553909	0.468193	-1.1814	0.0302862	0	-0.0340119	0.0468938	0.468	0.69444	0.129441	6	RPTOR	0.817	0.967	0.882 - 1.06
cg12100956	17	NA	78086420	rs8077849	17	78104137	C	T	0.424453	0.119572	0.0467993	0.0106189	0.21864	0.0318149	6.31979e-12	0.54689	0.228362	0.017	0.0166277	0.00482068	11	GAA	0.271	1.728	1.104 - 2.703
cg12103951	10	NA	88162314	rs11202030	10	88176508	A	C	0.131213	-0.0254204	0.0752311	0.73544	-1.06464	0.0501801	6.73074e-100	0.0238769	0.0706721	0.735	0.51269	0.0155206	15	GRID1	0.937	1.024	0.892 - 1.176
cg12117817	17	NA	80608018	rs868203	17	80758198	T	C	0.0208748	-0.0799094	0.175494	0.648865	-0.615865	0.108475	1.36682e-08	0.129751	0.28587	0.65	0.649914	NA	NA	WDR45L	0.902	1.139	0.65 - 1.994
cg12124589	1	NA	180127817	rs6425611	1	180127107	C	A	0.199801	0.0418642	0.0592144	0.479571	-0.404103	0.0405848	2.35065e-23	-0.103598	0.146902	0.481	0.480675	0.166993	20	QSOX1	0.819	0.902	0.676 - 1.202
cg12127162	17	NA	48140412	rs2230392	17	48155425	A	G	0.0705765	-0.084034	0.0806113	0.297199	-0.562062	0.0573869	1.19165e-22	0.14951	0.144231	0.3	0.575998	0.0957959	8	ITGA3	0.716	1.161	0.875 - 1.541
cg12127706	11	NA	70261959	rs12800598	11	70262379	G	T	0.32505	0.00823381	0.0499947	0.869185	-0.856103	0.031576	7.01234e-162	-0.00961778	0.058399	0.869	0.385716	0.436495	11	CTTN	0.977	0.99	0.883 - 1.111
cg12144446	4	NA	163704718	rs10005373	4	163724844	G	A	0.265408	-0.00796817	0.0518323	0.877823	0.201089	0.0345408	5.82181e-09	-0.039625	0.257847	0.878	0.877865	0.911874	7	NAF1	0.978	0.961	0.58 - 1.593
cg12146151	17	NA	73716945	rs3744000	17	73704333	C	T	0.403579	0.0739695	0.0467914	0.113916	0.504425	0.0327473	1.54887e-53	0.146641	0.093249	0.116	0.115817	5.53395e-07	11	ITGB4	0.528	1.158	0.965 - 1.39
cg12150039	19	NA	35490532	rs8113650	19	35497626	G	A	0.423459	0.0452066	0.0465398	0.331372	-0.516322	0.0320314	1.86878e-58	-0.087555	0.0903007	0.332	0.332249	0.42248	8	GRAMD1A	0.742	0.916	0.768 - 1.094
cg12153222	3	NA	130467068	rs10934955	3	130450354	G	A	0.210736	-0.0440169	0.0573062	0.442428	-0.630723	0.041093	3.61514e-53	0.069788	0.0909716	0.443	0.442998	0.00605638	6	PIK3R4	0.815	1.072	0.897 - 1.282
cg12160233	10	NA	88152782	rs1917160	10	88282822	C	T	0.121272	-0.0178399	0.0790431	0.821436	0.335772	0.0550011	1.0291e-09	-0.0531309	0.235568	0.822	0.821556	0.0894629	3	GRID1	0.959	0.948	0.598 - 1.505
cg12160741	14	NA	105760556	rs7146643	14	105757392	C	T	0.322068	-0.0392207	0.0500401	0.433166	-0.848985	0.0309503	1.18538e-165	0.0461972	0.0589652	0.433	0.106849	0.130862	4	PACS2	0.815	1.047	0.933 - 1.176
cg12177314	1	NA	177841709	rs12735595	1	177793990	A	C	0.181909	0.0953102	0.0596977	0.110367	0.319914	0.0392296	3.49407e-16	0.297924	0.190148	0.117	0.117161	0.00622285	20	SEC16B	0.528	1.347	0.928 - 1.955
cg12184221	3	NA	119182840	rs12494314	3	119122820	C	T	0.156064	0.0737542	0.0626055	0.238765	-0.243534	0.0414478	4.21144e-09	-0.30285	0.262187	0.248	0.248054	0.00223399	11	TMEM39A	0.678	0.739	0.442 - 1.235
cg12188416	3	NA	189349003	rs7646083	3	189319297	C	T	0.474155	-0.0525924	0.0463427	0.256435	-0.740182	0.0290828	6.90246e-143	0.0710533	0.0626721	0.257	0.468873	0.000551851	20	TP63	0.686	1.074	0.95 - 1.214
cg12196045	12	NA	116997185	rs8181730	12	116999958	A	G	0.180915	0.0285875	0.0615249	0.642183	-0.691132	0.0411257	2.23046e-63	-0.0413633	0.0890545	0.642	0.64231	0.0219398	12	MAP1LC3B2	0.898	0.959	0.806 - 1.142
cg12214003	2	NA	235859792	rs4429425	2	235867385	A	G	0.125249	-0.200648	0.0757644	0.00808941	0.431991	0.0488789	9.74613e-19	-0.464472	0.183089	0.011	0.0294817	0.424743	5	SH3BP4	0.232	0.628	0.439 - 0.9
cg12214399	4	NA	53210660	rs10024520	4	53210661	G	A	0.454274	0.016536	0.0463117	0.721048	1.27553	0.0165813	0	0.012964	0.0363081	0.721	0.705234	0.197499	20	SPATA18	0.933	1.013	0.943 - 1.088
cg12226135	12	NA	119563359	rs11064675	12	119568721	C	T	0.266402	-0.111541	0.0525897	0.0339246	0.24458	0.0357743	8.10035e-12	-0.45605	0.225129	0.043	0.042793	0.0102387	10	HSPB8	0.376	0.634	0.408 - 0.985
cg12228096	3	NA	33840101	rs4234265	3	33847935	A	G	0.157058	-0.0852311	0.0599364	0.155019	-0.243167	0.0420551	7.37683e-09	0.350504	0.253827	0.167	0.167316	0.282023	5	PDCD6IP	0.586	1.42	0.863 - 2.335
cg12233946	2	NA	32581594	rs1046602	2	32541438	G	A	0.0626243	-0.0657877	0.0930164	0.479399	0.445956	0.0596856	7.91304e-14	-0.14752	0.20951	0.481	0.481357	NA	NA	BIRC6	0.819	0.863	0.572 - 1.301
cg12236857	10	NA	88136645	rs11202023	10	88165453	T	C	0.362823	0.0760347	0.0477796	0.111528	0.237497	0.0347238	7.94098e-12	0.32015	0.206553	0.121	0.12115	0.00838234	17	GRID1	0.535	1.377	0.919 - 2.065
cg12237948	20	NA	2085157	rs6137005	20	2088698	G	A	0.436382	-0.0148886	0.0465565	0.749123	-0.580607	0.031466	5.03376e-76	0.0256432	0.080198	0.749	0.620008	0.160515	17	STK35	0.946	1.026	0.877 - 1.201
cg12258179	19	NA	49232187	rs602662	19	49206985	G	A	0.531809	0.0411345	0.0463747	0.375077	0.194296	0.0321399	1.49104e-09	0.21171	0.241236	0.38	0.380157	0.32024	8	RASIP1	0.781	1.236	0.77 - 1.983
cg12268562	1	NA	3625409	rs3765736	1	3616601	T	C	0.389662	0.0732505	0.0478013	0.125425	0.345748	0.0333223	3.19287e-25	0.211861	0.139754	0.13	0.316819	0.00531737	5	TP73	0.547	1.236	0.94 - 1.625
cg12308164	11	NA	1315468	rs5743899	11	1323564	C	T	0.210736	0.00642057	0.0591629	0.91358	-0.547095	0.0409386	9.84313e-41	-0.0117358	0.108144	0.914	0.913583	0.242519	12	TOLLIP	0.982	0.988	0.8 - 1.222
cg12332083	11	NA	1296469	rs4963039	11	1365531	T	C	0.054672	0.191446	0.108914	0.0787863	-1.2059	0.086389	2.77282e-44	-0.158757	0.0910305	0.081	0.0811592	0.26935	3	TOLLIP	0.484	0.853	0.714 - 1.02
cg12340651	20	NA	62131960	rs310619	20	62127521	A	G	0.360835	-0.0164343	0.0484893	0.734665	0.23602	0.0338352	3.0461e-12	-0.069631	0.205688	0.735	0.734966	NA	NA	EEF1A2	0.937	0.933	0.623 - 1.396
cg12362077	20	NA	2081907	rs6081995	20	2094304	A	G	0.39165	0.0506931	0.0471392	0.282199	0.297174	0.0336014	9.22716e-19	0.170584	0.159793	0.286	0.317339	0.435727	10	STK35	0.701	1.186	0.867 - 1.622
cg12405087	5	NA	154070144	rs4958762	5	154066205	A	G	0.280318	-0.0829469	0.0499824	0.0970106	0.22911	0.0359587	1.87214e-10	-0.36204	0.225438	0.108	0.108287	0.00121472	8	LARP1	0.524	0.696	0.448 - 1.083
cg12410921	1	NA	39249664	rs2209477	1	39248886	C	T	0.205765	-0.0256677	0.0586758	0.661785	-0.429356	0.0438814	1.31291e-22	0.0597819	0.136797	0.662	0.68621	0.939378	6	RRAGC	0.909	1.062	0.812 - 1.388
cg12413918	17	NA	37855819	rs1106769	17	37380642	G	T	0.0526839	0.0467772	0.0992327	0.637363	0.911725	0.0648439	6.6601e-45	0.0513063	0.108902	0.638	0.31094	0.0276885	12	ERBB2	0.897	1.053	0.85 - 1.303
cg12424898	11	NA	1325852	rs2334659	11	1357063	A	G	0.158052	0.0516432	0.0631252	0.413296	0.495966	0.0429399	7.36059e-31	0.104126	0.127596	0.414	0.414464	0.224891	7	TOLLIP	0.801	1.11	0.864 - 1.425
cg12446953	1	NA	20960867	rs2070658	1	20980922	A	G	0.101392	0.08158	0.0724648	0.260255	0.29514	0.0501102	3.86623e-09	0.276411	0.249972	0.269	0.268826	0.352474	5	PINK1	0.689	1.318	0.808 - 2.152
cg12504804	17	NA	30813443	rs7212835	17	30798525	G	A	0.144135	-0.0372958	0.0678001	0.582261	0.555147	0.0464517	6.41034e-33	-0.0671818	0.122259	0.583	0.58266	0.508018	11	CDK5R1	0.882	0.935	0.736 - 1.188
cg12512013	8	NA	13373033	rs10888181	8	13150955	T	C	0.446322	0.0334348	0.0465556	0.472653	0.208999	0.0323858	1.09363e-10	0.159976	0.22413	0.475	0.475374	0.0190434	20	DLC1	0.819	1.173	0.756 - 1.821
cg12615761	18	NA	8608907	rs11662866	18	8626138	G	A	0.40159	-0.0139029	0.0464279	0.764596	0.185174	0.033112	2.24039e-08	-0.0750804	0.251086	0.765	0.764922	0.0715517	6	RAB12	0.95	0.928	0.567 - 1.517
cg12619504	5	NA	179232533	rs10516140	5	179240910	A	C	0.147117	0.0237165	0.0618823	0.701533	0.444531	0.0440461	5.96893e-24	0.0533517	0.139308	0.702	0.805667	0.396778	5	SQSTM1	0.927	1.055	0.803 - 1.386
cg12637676	8	NA	11587161	rs2898295	8	11595969	G	A	0.500994	0.141333	0.0461834	0.00221148	0.182177	0.0317283	9.36845e-09	0.775801	0.287268	0.007	0.006921	1.23995e-07	20	GATA4	0.198	2.172	1.237 - 3.815
cg12640656	4	NA	6912210	rs12650264	4	7021365	A	G	0.500994	-0.117883	0.0462591	0.0108243	-0.191535	0.0326993	4.6998e-09	0.615464	0.263384	0.019	0.0194519	3.88362e-07	18	TBC1D14	0.291	1.851	1.104 - 3.101
cg12648759	1	NA	161812851	rs10737517	1	161908338	G	A	0.212724	0.00833464	0.054164	0.877706	-0.694973	0.0383299	1.80211e-73	-0.0119928	0.0779397	0.878	0.751112	0.867317	20	ATF6	0.978	0.988	0.848 - 1.151
cg12648893	17	NA	78305896	rs4890010	17	78316179	G	A	0.33002	-0.0421012	0.0482871	0.383267	-0.209689	0.0328199	1.66876e-10	0.200779	0.232414	0.388	0.38765	0.0344368	5	RNF213	0.781	1.222	0.775 - 1.928
cg12654199	17	NA	78753826	rs7215564	17	78737287	C	T	0.109344	-0.0506931	0.0730803	0.487894	0.521966	0.050174	2.39992e-25	-0.0971196	0.140321	0.489	0.780137	0.347462	11	RPTOR	0.819	0.907	0.689 - 1.195
cg12673499	10	NA	104412063	rs2001595	10	104395085	T	C	0.263419	-0.00541463	0.0504723	0.914567	-0.28691	0.0342681	5.63937e-17	0.0188722	0.175931	0.915	0.618878	0.225446	18	TRIM8	0.982	1.019	0.722 - 1.439
cg12683410	20	NA	2108416	rs6137099	20	2121147	T	C	0.240557	0.00498754	0.0540572	0.926488	-0.502655	0.0367778	1.59125e-42	-0.0099224	0.107546	0.926	0.557538	0.775543	17	STK35	0.986	0.99	0.802 - 1.222
cg12691229	7	NA	149569946	rs10807976	7	149583170	C	T	0.40159	-0.00299551	0.0473655	0.949573	-0.304479	0.0334806	9.52835e-20	0.00983815	0.155566	0.95	0.949575	0.474874	6	ATP6V0E2	0.989	1.01	0.744 - 1.37
cg12698626	17	NA	32581466	rs4795904	17	32618981	A	G	0.185885	0.0334348	0.0570622	0.557918	0.737964	0.0381387	2.05881e-83	0.0453068	0.0773592	0.558	0.776274	0.633396	20	CCL2	0.863	1.046	0.899 - 1.218
cg12708802	3	NA	50388878	rs12629572	3	50324672	G	T	0.130219	0.150242	0.0755022	0.0466017	0.386244	0.0522797	1.49025e-13	0.388983	0.202445	0.055	0.0546778	0.00396211	7	NPRL2	0.421	1.475	0.992 - 2.194
cg12741441	1	NA	63372303	rs6657471	1	63376404	A	C	0.245527	-0.086975	0.0528496	0.0998239	0.779367	0.035904	1.76244e-104	-0.111597	0.0680056	0.101	0.36334	0.289001	18	ATG4C	0.507	0.894	0.783 - 1.022
cg12758687	11	NA	113346327	rs4581480	11	113324474	C	T	0.083499	-0.112435	0.0786684	0.152939	0.371748	0.0557942	2.68569e-11	-0.302449	0.216431	0.162	0.162282	0.125758	11	DRD2	0.576	0.739	0.484 - 1.129
cg12789068	14	NA	105255251	rs9783669	14	105215351	T	C	0.0745527	-0.122846	0.0918158	0.180909	-0.810056	0.0647483	6.51247e-36	0.151651	0.113991	0.183	0.228262	0.116615	3	AKT1	0.607	1.164	0.931 - 1.455
cg12791245	17	NA	78085644	rs8077849	17	78104137	C	T	0.424453	0.119572	0.0467993	0.0106189	0.25389	0.0321068	2.62281e-15	0.47096	0.193712	0.015	0.0150473	0.0012287	13	GAA	0.264	1.602	1.096 - 2.341
cg12834730	2	NA	234159346	rs13412102	2	234145971	T	C	0.39662	-0.0062193	0.0470823	0.89491	0.250034	0.0330008	3.5477e-14	-0.0248738	0.188332	0.895	0.894926	0.632941	18	ATG16L1	0.982	0.975	0.674 - 1.411
cg12863621	8	NA	32405195	rs17646307	8	32398122	C	T	0.0854871	0.0697789	0.0814423	0.391561	-1.00771	0.0548377	2.03944e-75	-0.0692453	0.0809073	0.392	0.240226	0.216162	20	NRG1	0.781	0.933	0.796 - 1.093
cg12864912	4	NA	6988209	rs12650264	4	7021365	A	G	0.500994	-0.117883	0.0462591	0.0108243	-0.569775	0.0318589	1.56269e-71	0.206894	0.0820085	0.012	0.0117202	1.05851e-11	20	TBC1D14	0.232	1.23	1.047 - 1.444
cg12873919	20	NA	30309627	rs6058463	20	30385192	T	C	0.232604	0.00598207	0.0563288	0.915424	0.328922	0.0404874	4.50869e-16	0.0181869	0.171267	0.915	0.915432	0.0555897	17	BCL2L1	0.982	1.018	0.728 - 1.425
cg12896170	6	NA	28890069	rs2281043	6	28268497	T	C	0.137177	-0.199305	0.0707366	0.00483892	-0.441661	0.0488056	1.43769e-19	0.451263	0.167744	0.007	0.00714122	3.25083e-06	20	TRIM27	0.198	1.57	1.13 - 2.182
cg12914100	12	NA	113734359	rs7309187	12	113594715	T	C	0.0864811	0.079735	0.0892149	0.371461	0.488545	0.0626756	6.45036e-15	0.163209	0.18381	0.375	0.374582	0.787241	6	TPCN1	0.78	1.177	0.821 - 1.688
cg12924302	5	NA	154070373	rs6863954	5	154097770	C	T	0.501988	-0.0344014	0.0462046	0.456547	0.3269	0.0328628	2.58859e-23	-0.105235	0.141737	0.458	0.457804	0.0405328	20	LARP1	0.817	0.9	0.682 - 1.188
cg12924402	2	NA	218898511	rs10187555	2	218920510	A	G	0.425447	-0.0360418	0.0471383	0.444512	0.431035	0.0333291	2.94255e-38	-0.0836168	0.109552	0.445	0.701564	0.149943	18	RUFY4	0.815	0.92	0.742 - 1.14
cg12941369	3	NA	33839389	rs7626555	3	33865612	A	G	0.233598	-0.0264466	0.0521812	0.612279	-0.536533	0.0376391	4.19161e-46	0.0492917	0.0973177	0.613	0.612504	0.0104779	9	PDCD6IP	0.891	1.051	0.868 - 1.271
cg12945444	8	NA	11536969	rs2409805	8	11542996	T	C	0.336978	0.0898407	0.0484519	0.0637071	0.347724	0.0333808	2.07639e-25	0.258368	0.14153	0.068	0.0816753	1.22989e-05	20	GATA4	0.462	1.295	0.981 - 1.709
cg12958961	11	NA	259554	rs577259	11	247986	T	C	0.236581	0.144966	0.0533212	0.00655329	-0.601854	0.0356778	7.58885e-64	-0.240866	0.0897381	0.007	0.0110741	0.0364662	13	NLRP6	0.198	0.786	0.659 - 0.937
cg12961842	19	NA	58446758	rs257653	19	58456858	G	T	0.300199	0.00410843	0.0506252	0.93532	0.284023	0.0349256	4.21454e-16	0.0144651	0.178252	0.935	0.17995	0.142854	10	ZNF418	0.986	1.015	0.715 - 1.439
cg12999366	7	NA	30499283	rs2906773	7	30506644	T	C	0.33499	-0.0871932	0.0479638	0.06908	-0.441831	0.0331817	1.88047e-40	0.197345	0.109564	0.072	0.00400606	0.000461306	12	NOD1	0.472	1.218	0.983 - 1.51
cg13000080	2	NA	75043142	rs596064	2	75041884	T	C	0.472167	-0.0484552	0.0461782	0.294036	-0.962091	0.0265372	8.4573e-288	0.0503644	0.0480178	0.294	0.506919	0.000460114	10	HK2	0.711	1.052	0.957 - 1.155
cg13005428	17	NA	78916378	rs2271602	17	78896488	T	C	0.321074	-0.011769	0.0491313	0.810685	-0.907728	0.029273	4.06527e-211	0.0129653	0.0541272	0.811	0.471294	0.286233	17	RPTOR	0.959	1.013	0.911 - 1.126
cg13007701	8	NA	13078829	rs1209107	8	13082745	A	C	0.37674	0.0109399	0.0475607	0.818076	-0.231753	0.033004	2.18778e-12	-0.047205	0.205332	0.818	0.818172	0.359274	20	DLC1	0.959	0.954	0.638 - 1.427
cg13014531	12	NA	10366500	rs2734565	12	10560591	C	T	0.321074	0.13456	0.0501179	0.00725582	-0.265323	0.0340843	7.00889e-15	-0.507156	0.199814	0.011	0.039488	1.78247e-05	16	GABARAPL1	0.232	0.602	0.407 - 0.891
cg13055199	15	NA	75136278	rs8025170	15	75170983	A	G	0.153082	-0.081861	0.0646305	0.205298	0.789685	0.0445034	1.90513e-70	-0.103663	0.0820517	0.206	0.0150297	0.0160227	16	ULK3	0.639	0.902	0.768 - 1.059
cg13098428	17	NA	78775814	rs4969444	17	78780010	A	G	0.208748	-0.0154183	0.0582855	0.791371	-0.863241	0.0396803	6.206e-105	0.0178609	0.0675244	0.791	0.954707	0.758079	8	RPTOR	0.956	1.018	0.892 - 1.162
cg13105709	17	NA	56598862	rs7207693	17	57016525	C	T	0.365805	0.0503464	0.0477451	0.291662	0.240574	0.0342917	2.2912e-12	0.209276	0.200693	0.297	0.297055	0.0372269	15	MTMR4	0.714	1.233	0.832 - 1.827
cg13160058	8	NA	26243215	rs7813520	8	26263260	C	T	0.305169	0.0432207	0.0498957	0.386369	0.661788	0.034191	1.82831e-83	0.065309	0.0754708	0.387	0.87471	0.00693307	20	BNIP3L	0.781	1.067	0.921 - 1.238
cg13160331	22	NA	43547217	rs138908	22	43548155	G	T	0.372763	0.0107577	0.0470661	0.819206	0.187802	0.0334024	1.88304e-08	0.057282	0.250822	0.819	0.819353	0.781216	7	TSPO	0.959	1.059	0.648 - 1.731
cg13175981	1	NA	150552382	rs11204684	1	150608894	A	G	0.471173	-0.0978334	0.0463565	0.034819	-0.422878	0.0304688	8.48489e-44	0.231351	0.110882	0.037	0.0817175	1.16883e-07	20	MCL1	0.349	1.26	1.014 - 1.566
cg13202591	1	NA	39281887	rs1886690	1	39285553	G	T	0.286282	-0.0266419	0.052063	0.608844	0.696522	0.0351952	3.61136e-87	-0.0382499	0.0747721	0.609	0.608964	0.975718	4	RRAGC	0.89	0.962	0.831 - 1.114
cg13213536	17	NA	48136824	rs2230392	17	48155425	A	G	0.0705765	-0.084034	0.0806113	0.297199	-0.489347	0.057	9.08085e-18	0.171727	0.165942	0.301	0.300735	0.089236	5	ITGA3	0.717	1.187	0.858 - 1.644
cg13220917	2	NA	242480249	rs2174276	2	242477457	A	G	0.136183	0.125751	0.069674	0.0710984	-0.56564	0.0484703	1.81788e-31	-0.222316	0.124642	0.074	0.00822071	0.25296	6	BOK	0.484	0.801	0.627 - 1.022
cg13263830	22	NA	32211449	rs2040981	22	32165508	C	A	0.0914513	0.158996	0.081659	0.051526	-1.80054	0.0459361	0	-0.0883046	0.0454084	0.052	0.0993086	8.92231e-08	20	DEPDC5	0.412	0.915	0.838 - 1.001
cg13283896	8	NA	144917758	rs4076358	8	144910239	G	A	0.389662	-0.0449734	0.0471609	0.340278	-0.72145	0.0317069	1.31931e-114	0.0623375	0.065427	0.341	0.632725	0.16934	6	NRBP2	0.745	1.064	0.936 - 1.21
cg13301590	6	NA	96839196	rs9322798	6	96717811	T	C	0.0328032	0.121332	0.115385	0.29301	-1.23235	0.0768193	6.48072e-58	-0.0984557	0.0938309	0.294	0.387526	0.136966	7	UFL1	0.711	0.906	0.754 - 1.089
cg13368983	2	NA	201995729	rs6715380	2	202214505	A	G	0.0775348	0.0573251	0.0822064	0.485596	1.45273	0.0550766	2.54707e-153	0.0394603	0.0566073	0.486	0.419566	0.0393791	20	CFLAR	0.819	1.04	0.931 - 1.162
cg13393036	8	NA	95962371	rs896854	8	95960511	T	C	0.460239	0.0276152	0.0462115	0.550118	0.985269	0.0270984	1.89991e-289	0.0280281	0.0469087	0.55	0.7223	0.035556	20	TP53INP1	0.861	1.028	0.938 - 1.127
cg13428009	9	NA	139383171	rs1127162	9	139335206	C	T	0.125249	0.0398849	0.0674884	0.554528	0.524301	0.0447852	1.17307e-31	0.0760725	0.128885	0.555	0.555032	0.121874	8	SEC16A	0.861	1.079	0.838 - 1.389
cg13434842	8	NA	11567896	rs11785555	8	11572284	G	T	0.0775348	-0.19062	0.0900054	0.0341858	-0.351635	0.0595447	3.51806e-09	0.542096	0.271925	0.046	0.0462016	1.71428e-05	4	GATA4	0.385	1.72	1.009 - 2.93
cg13435326	3	NA	178907655	rs7646409	3	178900193	C	T	0.187873	-0.0188218	0.0584354	0.74738	-0.322695	0.0427535	4.42656e-14	0.058327	0.181251	0.748	0.747602	0.735511	9	PIK3CA	0.945	1.06	0.743 - 1.512
cg13454199	7	NA	127914981	rs7811892	7	127923778	T	C	0.45328	0.0741794	0.0464933	0.110604	-0.297184	0.0328881	1.62214e-19	-0.249608	0.158866	0.116	0.11614	0.220883	8	LEP	0.528	0.779	0.571 - 1.064
cg13455759	9	NA	119655874	rs4838041	9	119724111	C	A	0.476143	-0.0168571	0.0461533	0.714931	-0.460638	0.0327088	4.83027e-45	0.0365951	0.100228	0.715	0.918217	0.176787	20	TRIM32	0.931	1.037	0.852 - 1.262
cg13467162	11	NA	65600888	rs601887	11	65590713	A	G	0.161034	0.0237165	0.0647195	0.714029	0.315736	0.0439226	6.55276e-13	0.075115	0.205246	0.714	0.714383	0.105804	4	SNX32	0.931	1.078	0.721 - 1.612
cg13469346	3	NA	53195186	rs12632671	3	53258424	A	G	0.0467197	-0.117658	0.0978474	0.229184	0.337677	0.0606496	2.58159e-08	-0.348433	0.296447	0.24	0.239849	0.110806	6	PRKCD	0.674	0.706	0.395 - 1.262
cg13472900	1	NA	236684197	rs12041958	1	236684794	T	C	0.178926	0.00895974	0.0597804	0.880861	-0.25675	0.0409665	3.67296e-10	-0.0348967	0.232901	0.881	0.880895	NA	NA	LGALS8	0.979	0.966	0.612 - 1.524
cg13490352	7	NA	55072042	rs11238344	7	55065119	G	A	0.27833	-0.0198026	0.051752	0.701984	0.350428	0.035309	3.25446e-23	-0.0565098	0.147792	0.702	0.702194	0.407902	7	EGFR	0.927	0.945	0.707 - 1.263
cg13518031	3	NA	189506825	rs6444386	3	189248764	A	G	0.369781	-0.0741849	0.0478949	0.121403	-0.219367	0.0336173	6.78091e-11	0.338177	0.224399	0.132	0.131801	0.00952959	13	TP63	0.548	1.402	0.903 - 2.177
cg13526488	17	NA	78793807	rs7217174	17	78793653	T	C	0.184891	-0.0306654	0.0592482	0.604755	-0.803408	0.0369389	6.96044e-105	0.0381692	0.073767	0.605	0.258307	0.152186	14	RPTOR	0.89	1.039	0.899 - 1.201
cg13529314	9	NA	132598258	rs10116248	9	132568500	T	C	0.28827	-0.0403013	0.0527077	0.444499	0.427103	0.0336725	7.24814e-37	-0.0943596	0.123631	0.445	0.205798	0.000137895	13	USP20	0.815	0.91	0.714 - 1.159
cg13549638	17	NA	78860076	rs2289766	17	78865824	G	A	0.154076	0.0782859	0.0632768	0.216014	0.523274	0.0436297	3.84231e-33	0.149608	0.121567	0.218	0.218447	0.739711	6	RPTOR	0.643	1.161	0.915 - 1.474
cg13559439	8	NA	12989237	rs4831399	8	12986826	C	A	0.307157	0.0332466	0.050468	0.510046	0.587551	0.034741	3.64866e-64	0.056585	0.0859606	0.51	0.802042	0.515747	20	DLC1	0.833	1.058	0.894 - 1.252
cg13583414	8	NA	20109663	rs4921697	8	20116621	T	C	0.424453	-0.000900405	0.0467623	0.984638	0.209461	0.0330349	2.28907e-10	-0.00429869	0.223252	0.985	0.984638	NA	NA	LZTS1	0.993	0.996	0.643 - 1.542
cg13613346	6	NA	31855008	rs986475	6	31556709	G	A	0.0884692	0.311838	0.0789204	7.77285e-05	-0.703935	0.0632417	8.87541e-29	-0.442992	0.118968	0.0002	0.000149609	3.82085e-08	10	EHMT2	0.056	0.642	0.509 - 0.811
cg13616221	17	NA	66453394	rs888298	17	66444335	G	A	0.446322	0.0134906	0.0470393	0.77427	-0.467444	0.0304768	4.28093e-53	-0.0288603	0.100648	0.774	0.774308	0.686615	17	WIPI1	0.95	0.972	0.798 - 1.183
cg13617671	9	NA	80073082	rs3780289	9	80070911	C	T	0.418489	0.0505567	0.0468438	0.280471	-0.434817	0.0324565	6.30227e-41	-0.116271	0.108081	0.282	0.315417	0.541098	11	VPS13A	0.701	0.89	0.72 - 1.1
cg13630871	9	NA	131583092	rs2280843	9	131585069	A	G	0.253479	-0.00843548	0.0530406	0.873639	0.365087	0.0369568	5.14748e-23	-0.0231054	0.145301	0.874	0.873655	0.316716	9	ENDOG	0.978	0.977	0.735 - 1.299
cg13639189	17	NA	80606880	rs4789817	17	80607989	G	A	0.353877	0.0312843	0.0490093	0.523256	0.613758	0.0327583	2.52135e-78	0.0509717	0.0798975	0.523	0.814998	0.424894	15	WDR45L	0.842	1.052	0.9 - 1.231
cg13641591	11	NA	75528534	rs6592615	11	75548772	A	G	0.0805169	0.0825012	0.0788926	0.295681	0.550152	0.0576428	1.37203e-21	0.149961	0.14426	0.299	0.298563	3.65164e-06	8	UVRAG	0.716	1.162	0.876 - 1.541
cg13645296	15	NA	64275810	rs922182	15	64277642	T	C	0.44334	0.0168571	0.0465198	0.71708	0.227731	0.0324918	2.40254e-12	0.074022	0.204548	0.717	0.717441	0.0669158	20	DAPK2	0.932	1.077	0.721 - 1.608
cg13664067	6	NA	41641784	rs4714503	6	41633272	C	T	0.0596421	0.125563	0.0941335	0.182243	-0.553808	0.0634844	2.69658e-18	-0.226726	0.17195	0.187	0.187317	NA	NA	TFEB	0.608	0.797	0.569 - 1.117
cg13668618	19	NA	58446745	rs257653	19	58456858	G	T	0.300199	0.00410843	0.0506252	0.93532	0.235027	0.0349112	1.67186e-11	0.0174807	0.215417	0.935	0.935324	0.131726	10	ZNF418	0.986	1.018	0.667 - 1.552
cg13697378	1	NA	68512845	rs269354	1	68531336	G	A	0.0576541	0.206409	0.114813	0.0722112	0.568033	0.082446	5.58893e-12	0.363375	0.208892	0.082	0.17562	0.000383676	9	DIRAS3	0.484	1.438	0.955 - 2.166
cg13703021	3	NA	12706165	rs7617041	3	12709167	G	A	0.333996	-0.108854	0.0488918	0.0259856	0.251186	0.0350509	7.70473e-13	-0.433361	0.203822	0.033	0.0334884	0.0390392	19	RAF1	0.349	0.648	0.435 - 0.967
cg13711375	12	NA	52461049	rs6580850	12	52487062	G	A	0.271372	0.0243952	0.0540313	0.651628	0.234005	0.0383559	1.05476e-09	0.104251	0.231529	0.653	0.652516	0.541216	5	C12orf44	0.903	1.11	0.705 - 1.747
cg13731640	7	NA	5278467	rs4577873	7	5277068	A	G	0.434394	0.0889262	0.0460929	0.0536959	-0.817415	0.0290366	2.31687e-174	-0.108789	0.0565208	0.054	0.0546759	0.889234	6	WIPI2	0.421	0.897	0.803 - 1.002
cg13753209	17	NA	57696993	rs10515171	17	57747539	G	T	0.0994036	-0.14842	0.0766387	0.0527919	0.368184	0.0564448	6.89577e-11	-0.403113	0.217133	0.063	0.0633789	2.15188e-05	5	CLTC	0.451	0.668	0.437 - 1.023
cg13754259	10	NA	101294337	rs888208	10	101295863	G	A	0.285288	-0.0704585	0.0520591	0.175917	0.286039	0.0358752	1.54683e-15	-0.246325	0.184604	0.182	0.182091	0.0482247	6	NKX2-3	0.607	0.782	0.544 - 1.122
cg13762244	11	NA	64951960	rs17146724	11	64954338	A	G	0.132207	-0.10303	0.0695035	0.138241	0.442539	0.047848	2.26915e-20	-0.232816	0.159061	0.143	0.143279	0.0676145	3	CAPN1	0.554	0.792	0.58 - 1.082
cg13762486	17	NA	78923150	rs2271612	17	78919920	T	C	0.540755	0.0217615	0.0462645	0.63809	0.202598	0.0320373	2.55203e-10	0.107412	0.228987	0.639	0.639016	0.371798	7	RPTOR	0.898	1.113	0.711 - 1.744
cg13769004	9	NA	128004122	rs10760394	9	127962533	G	A	0.45328	-0.114221	0.0461366	0.013297	0.175897	0.0305544	8.57049e-09	-0.649364	0.28552	0.023	0.0229466	0.000558537	12	HSPA5	0.306	0.522	0.299 - 0.914
cg13771313	11	NA	72533295	rs7110183	11	72551035	T	C	0.22664	0.00895974	0.0569809	0.875055	0.356467	0.0393865	1.42336e-19	0.0251348	0.159873	0.875	0.977346	0.0885599	18	ATG16L2	0.978	1.025	0.75 - 1.403
cg13799504	9	NA	139237889	rs10781511	9	139280766	A	G	0.230616	-0.0251127	0.0544384	0.64458	-0.688914	0.0352937	7.50148e-85	0.0364526	0.0790427	0.645	0.659332	0.215971	6	GPSM1	0.899	1.037	0.888 - 1.211
cg13802316	11	NA	70253460	rs569732	11	70253586	C	T	0.43837	0.0505567	0.0467261	0.279261	0.762755	0.0296697	9.46359e-146	0.0662817	0.0613139	0.28	0.363756	0.141548	14	CTTN	0.701	1.069	0.948 - 1.205
cg13809236	11	NA	45908036	rs7121775	11	45864323	C	T	0.225646	-0.00598207	0.0543161	0.912303	0.474902	0.0383943	3.84293e-35	-0.0125964	0.114378	0.912	0.912306	0.783791	7	MAPK8IP1	0.982	0.987	0.789 - 1.236
cg13810723	12	NA	119592343	rs11064685	12	119590881	C	T	0.0715706	0.107029	0.0999118	0.284064	0.562351	0.0493092	3.96705e-30	0.190324	0.17845	0.286	0.286179	7.11838e-06	5	HSPB8	0.701	1.21	0.853 - 1.716
cg13811417	9	NA	25677628	rs4574937	9	25683220	A	G	0.528827	0.0962189	0.0462569	0.0375165	-0.48591	0.032125	1.09775e-51	-0.198018	0.0960924	0.039	0.0350663	0.0051403	10	TUSC1	0.36	0.82	0.68 - 0.99
cg13823120	9	NA	90112125	rs1964911	9	90110825	G	T	0.473161	0.0337636	0.0460962	0.463888	-0.313077	0.0322847	3.09394e-22	-0.107845	0.147656	0.465	0.465158	0.000115829	13	DAPK1	0.817	0.898	0.672 - 1.199
cg13831388	17	NA	78857859	rs2289762	17	78859110	A	G	0.253479	0.0148886	0.0522301	0.7756	0.641726	0.0338189	2.7274e-80	0.0232009	0.0813992	0.776	0.676924	0.438563	13	RPTOR	0.95	1.023	0.873 - 1.201
cg13843611	1	NA	20143089	rs3806308	1	20142866	T	C	0.369781	-0.0371828	0.0481636	0.440108	0.241213	0.0332551	4.06411e-13	-0.154149	0.2008	0.443	0.442681	NA	NA	RNF186	0.815	0.857	0.578 - 1.271
cg13879655	8	NA	27450777	rs7012010	8	27448729	C	T	0.281312	0.0752625	0.0506192	0.137058	-0.674838	0.034626	1.35131e-84	-0.111527	0.0752273	0.138	0.199039	0.0379393	16	CLU	0.548	0.894	0.772 - 1.037
cg13902645	11	NA	5959945	rs10769353	11	5954809	C	T	0.37674	0.0722482	0.0485536	0.136748	-0.943138	0.0285959	1.49346e-238	-0.0766041	0.0515333	0.137	0.130305	2.99797e-05	20	TRIM5	0.548	0.926	0.837 - 1.025
cg13904006	2	NA	235859315	rs10176321	2	235897062	C	A	0.236581	0.034074	0.0533829	0.523282	-0.212903	0.0381238	2.34328e-08	-0.160044	0.25237	0.526	0.525973	0.624529	3	SH3BP4	0.842	0.852	0.52 - 1.397
cg13905053	9	NA	139235493	rs3812577	9	139299637	T	C	0.109344	-0.0288111	0.0701901	0.681459	0.33	0.0461852	8.99079e-13	-0.0873065	0.213048	0.682	0.681955	0.221521	9	GPSM1	0.923	0.916	0.604 - 1.391
cg13907754	6	NA	90117574	rs1062108	6	90075359	A	G	0.418489	0.00895974	0.0469811	0.848753	-0.238013	0.0261705	9.48437e-20	-0.0376439	0.197432	0.849	0.848786	0.236533	17	RRAGD	0.966	0.963	0.654 - 1.418
cg13908395	1	NA	109585161	rs12403481	1	109503656	C	T	0.054672	-0.0573251	0.120173	0.633347	0.456349	0.0750009	1.16791e-09	-0.125617	0.264144	0.634	0.634386	NA	NA	WDR47	0.894	0.882	0.526 - 1.48
cg13909895	22	NA	51066142	rs140516	22	51004053	T	C	0.23161	-0.0201007	0.0547416	0.713476	0.435751	0.037868	1.21483e-30	-0.0461289	0.12569	0.714	0.90757	0.986324	17	ARSA	0.931	0.955	0.746 - 1.222
cg13914636	1	NA	3623102	rs3765736	1	3616601	T	C	0.389662	0.0732505	0.0478013	0.125425	-0.310784	0.0339527	5.51543e-20	-0.235696	0.155949	0.131	0.130696	0.00887801	5	TP73	0.548	0.79	0.582 - 1.072
cg13944838	5	NA	179740914	rs3749791	5	179721688	A	C	0.403579	0.00498754	0.0476418	0.916623	-1.13311	0.0244245	0	-0.00440163	0.0420452	0.917	0.604803	0.957534	20	MAPK9	0.982	0.996	0.917 - 1.081
cg13953978	9	NA	132600788	rs10116248	9	132568500	T	C	0.28827	-0.0403013	0.0527077	0.444499	0.381841	0.0360904	3.68378e-26	-0.105545	0.138396	0.446	0.445684	0.000152028	13	USP20	0.815	0.9	0.686 - 1.18
cg13958452	9	NA	27571484	rs2282241	9	27572255	A	C	0.440358	-0.046882	0.0463739	0.312037	0.502114	0.0314221	1.77111e-57	-0.0933693	0.092542	0.313	0.0538084	0.152408	17	C9orf72	0.725	0.911	0.76 - 1.092
cg13976375	1	NA	39281613	rs1886690	1	39285553	G	T	0.286282	-0.0266419	0.052063	0.608844	0.628922	0.0360205	2.88383e-68	-0.0423612	0.0828168	0.609	0.608998	0.914582	3	RRAGC	0.89	0.959	0.815 - 1.127
cg13983779	9	NA	19464742	rs7021669	9	19468614	T	G	0.302187	-0.0509776	0.0523922	0.330553	0.347756	0.0368476	3.81097e-21	-0.14659	0.151456	0.333	0.33311	0.600745	5	ACER2	0.742	0.864	0.642 - 1.162
cg13985445	9	NA	90340577	rs4877370	9	90328478	G	A	0.360835	-0.0459289	0.0477123	0.335737	0.180528	0.0329485	4.27545e-08	-0.254415	0.268342	0.343	0.343078	0.00648484	12	CTSL1	0.746	0.775	0.458 - 1.312
cg13989999	20	NA	30309717	rs6058463	20	30385192	T	C	0.232604	0.00598207	0.0563288	0.915424	0.266601	0.0403637	3.9759e-11	0.0224383	0.211312	0.915	0.915435	0.250154	17	BCL2L1	0.982	1.023	0.676 - 1.547
cg14010720	20	NA	62168878	rs6089922	20	62180117	A	G	0.129225	-0.0577351	0.0706419	0.413761	0.310033	0.0486234	1.81535e-10	-0.186223	0.229717	0.418	0.417561	NA	NA	PTK6	0.801	0.83	0.529 - 1.302
cg14040131	9	NA	139247374	rs11145835	9	139284452	G	A	0.11829	0.0388448	0.0693766	0.575539	0.607075	0.0459094	6.43698e-40	0.0639869	0.114383	0.576	0.575881	0.197277	9	GPSM1	0.879	1.066	0.852 - 1.334
cg14059835	9	NA	132598917	rs2287367	9	132572793	C	A	0.2833	0.0603871	0.0529241	0.253864	0.228543	0.0361049	2.45204e-10	0.264227	0.235304	0.261	0.261473	0.00022304	9	USP20	0.687	1.302	0.821 - 2.066
cg14061503	9	NA	135820653	rs7874234	9	135813001	T	C	0.207753	-0.00380724	0.0552636	0.945075	-0.238199	0.0370003	1.21257e-10	0.0159834	0.232019	0.945	0.945078	0.974342	15	TSC1	0.989	1.016	0.645 - 1.601
cg14095744	7	NA	149559426	rs3735333	7	149565163	A	G	0.395626	0.0009995	0.0477485	0.983299	0.207818	0.0322544	1.17063e-10	0.0048095	0.229762	0.983	0.983299	0.587788	6	ATP6V0E2	0.993	1.005	0.64 - 1.576
cg14096415	2	NA	235891856	rs4663532	2	235893177	A	G	0.217694	-0.119347	0.055941	0.0328883	-0.3586	0.0373137	7.22713e-22	0.332814	0.159796	0.037	0.0372748	0.0211621	4	SH3BP4	0.349	1.395	1.02 - 1.908
cg14126601	2	NA	37384708	rs2541009	2	37290659	A	G	0.364811	-0.0665672	0.0489394	0.173768	-0.372267	0.0347596	9.16005e-27	0.178816	0.132519	0.177	0.144776	0.0670639	20	EIF2AK2	0.604	1.196	0.922 - 1.55
cg14128040	20	NA	62705807	rs3810504	20	62678549	A	G	0.11332	0.0487902	0.0698533	0.484885	-0.908987	0.0457536	7.85908e-88	-0.0536754	0.0768949	0.485	0.820731	0.450609	8	RGS19	0.819	0.948	0.815 - 1.102
cg14129473	5	NA	10695241	rs6891527	5	10693687	A	G	0.122266	-0.065072	0.0729953	0.372685	-0.306439	0.0537072	1.15839e-08	0.212349	0.241095	0.378	0.378443	0.651926	6	DAP	0.781	1.237	0.771 - 1.984
cg14153061	9	NA	102669613	rs10125981	9	102695308	A	G	0.322068	-0.0420728	0.0507663	0.407243	0.946691	0.0293818	9.15585e-228	-0.044442	0.0536427	0.407	0.695231	0.458395	20	STX17	0.793	0.957	0.861 - 1.063
cg14184729	14	NA	105238773	rs2498804	14	105233095	A	C	0.323062	0.0852598	0.0493581	0.0841009	0.37238	0.0337722	2.85667e-28	0.228959	0.134164	0.088	0.0879044	0.00465519	9	AKT1	0.484	1.257	0.967 - 1.635
cg14190128	9	NA	90342638	rs3118866	9	90324200	A	G	0.482107	-0.0668879	0.0462218	0.147867	0.199289	0.0319842	4.63908e-10	-0.335633	0.238107	0.159	0.158661	0.000200466	16	CTSL1	0.569	0.715	0.448 - 1.14
cg14199090	1	NA	65990564	rs12028951	1	66053081	A	G	0.285288	0.0695261	0.0526127	0.186345	0.211699	0.0355217	2.52664e-09	0.328419	0.254562	0.197	0.197004	0.00584475	9	LEPR	0.63	1.389	0.843 - 2.287
cg14213590	9	NA	139237503	rs11145922	9	139254317	A	G	0.132207	0.0525924	0.0675602	0.436302	0.455032	0.0463059	8.64387e-23	0.115579	0.148939	0.438	0.437736	0.492321	8	GPSM1	0.815	1.123	0.838 - 1.503
cg14240646	10	NA	27532245	rs1148167	10	27532743	T	G	0.367793	-0.0452066	0.0494638	0.360752	1.32474	0.0196784	0	-0.0341248	0.0373418	0.361	0.0750804	0.0396755	20	ACBD5	0.764	0.966	0.898 - 1.04
cg14252149	1	NA	236707045	rs2540	1	236714916	T	C	0.324056	-0.112945	0.049587	0.0227436	1.42069	0.0148619	0	-0.0795	0.0349133	0.023	0.192662	0.000159018	20	LGALS8	0.306	0.924	0.862 - 0.989
cg14260073	6	NA	137244681	rs9494603	6	137253868	C	T	0.397614	-0.0411419	0.0469041	0.380406	-0.200157	0.0332386	1.7244e-09	0.205548	0.236809	0.385	0.3854	0.0347704	13	SLC35D3	0.781	1.228	0.772 - 1.954
cg14267811	9	NA	135819425	rs10901219	9	135778827	T	C	0.0854871	0.001998	0.0813792	0.980413	-1.41435	0.0506965	2.79818e-171	-0.00141267	0.0575384	0.98	0.866652	0.908369	16	TSC1	0.993	0.999	0.892 - 1.118
cg14269109	17	NA	78513167	rs7224003	17	78496495	C	T	0.196819	-0.0760347	0.0562637	0.176568	0.864488	0.0374596	7.72472e-118	-0.0879535	0.0651948	0.177	0.752682	0.429457	17	RPTOR	0.604	0.916	0.806 - 1.041
cg14271150	9	NA	139250736	rs3812561	9	139270876	A	G	0.0377734	0.207827	0.142242	0.143993	-0.568413	0.0935083	1.21123e-09	-0.365627	0.257371	0.155	0.155427	NA	NA	GPSM1	0.569	0.694	0.419 - 1.149
cg14274357	14	NA	105251402	rs9783669	14	105215351	T	C	0.0745527	-0.122846	0.0918158	0.180909	-0.891796	0.0652013	1.3821e-42	0.137751	0.103448	0.183	0.257753	0.101525	3	AKT1	0.607	1.148	0.937 - 1.406
cg14289594	17	NA	78882754	rs2271602	17	78896488	T	C	0.321074	-0.011769	0.0491313	0.810685	-0.221903	0.0327097	1.1689e-11	0.0530367	0.221547	0.811	0.810801	0.472351	7	RPTOR	0.959	1.054	0.683 - 1.628
cg14301348	8	NA	20109523	rs2645387	8	20111286	G	A	0.32505	-0.0944007	0.0482056	0.0501956	0.201113	0.0332008	1.38283e-09	-0.469392	0.251909	0.062	0.0624144	3.68226e-05	6	LZTS1	0.451	0.625	0.382 - 1.025
cg14316629	6	NA	168436353	rs2073632	6	168440640	A	G	0.0805169	-0.0156214	0.0820062	0.848925	0.678944	0.0544852	1.2171e-35	-0.0230084	0.120799	0.849	0.408025	0.0284488	11	KIF25	0.966	0.977	0.771 - 1.238
cg14332346	11	NA	18548210	rs7107057	11	18572160	C	T	0.362823	0.0448928	0.0491699	0.361235	-0.432652	0.0344208	3.1074e-36	-0.103762	0.113947	0.362	0.362498	0.604434	16	TSG101	0.766	0.901	0.721 - 1.127
cg14343513	17	NA	78753273	rs7215564	17	78737287	C	T	0.109344	-0.0506931	0.0730803	0.487894	0.822691	0.0486608	4.02014e-64	-0.0616187	0.0889056	0.488	0.779611	0.188419	15	RPTOR	0.819	0.94	0.79 - 1.119
cg14349055	8	NA	23104193	rs2280934	8	23106665	G	A	0.4334	-0.0324672	0.0465377	0.485394	-1.07951	0.0252013	0	0.0300758	0.0431156	0.485	0.582869	0.389496	20	CHMP7	0.819	1.031	0.947 - 1.121
cg14375205	6	NA	36618002	rs4464789	6	36621178	C	T	0.2167	-0.076961	0.0564756	0.172968	0.239233	0.0399236	2.06927e-09	-0.321699	0.242097	0.184	0.183913	0.0078192	6	CDKN1A	0.607	0.725	0.451 - 1.165
cg14391907	9	NA	117349544	rs10982317	9	117349653	A	G	0.166998	0.0497421	0.0601797	0.408487	0.784999	0.0414448	5.25524e-80	0.0633658	0.0767351	0.409	0.609157	0.716645	11	ATP6V1G1	0.795	1.065	0.917 - 1.238
cg14445849	9	NA	79791814	rs12156507	9	79783784	T	G	0.468191	0.0934903	0.0463834	0.043842	0.385917	0.0331273	2.30797e-31	0.242255	0.121976	0.047	0.090572	3.84589e-07	20	VPS13A	0.385	1.274	1.003 - 1.618
cg14446575	17	NA	79801347	rs2070871	17	79805134	A	G	0.167992	-0.0225524	0.0597545	0.705863	0.497035	0.0407227	2.91017e-34	-0.0453739	0.120279	0.706	0.705997	NA	NA	P4HB	0.927	0.956	0.755 - 1.21
cg14504499	12	NA	121733425	rs7314454	12	121698785	T	C	0.107356	0.0217615	0.0806369	0.78726	-0.438825	0.0620649	1.54475e-12	-0.0495904	0.18389	0.787	0.0847861	0.255273	3	CAMKK2	0.955	0.952	0.664 - 1.365
cg14512870	2	NA	173330342	rs9287950	2	173062159	A	C	0.202783	-0.119347	0.0579077	0.0393043	0.306753	0.0408424	5.88398e-14	-0.389066	0.195755	0.047	0.138216	3.88331e-05	15	ITGA6	0.385	0.678	0.462 - 0.995
cg14518907	6	NA	31860292	rs389883	6	31947460	G	T	0.215706	-0.340749	0.0498237	7.96952e-12	-0.376451	0.0342633	4.4129e-28	0.905162	0.155898	6.4e-09	1.03392e-10	6.90966e-17	20	EHMT2	6.4e-06	2.472	1.821 - 3.356
cg14535884	9	NA	117349621	rs10982317	9	117349653	A	G	0.166998	0.0497421	0.0601797	0.408487	0.630592	0.0421684	1.46337e-50	0.0788815	0.0955793	0.409	0.609545	0.699119	10	ATP6V1G1	0.795	1.082	0.897 - 1.305
cg14544289	14	NA	78051204	rs2284230	14	78015897	T	C	0.198807	0.07139	0.0566853	0.207882	0.347865	0.0391418	6.26133e-19	0.205223	0.16458	0.212	0.0228293	0.00569367	10	SPTLC2	0.643	1.228	0.889 - 1.695
cg14582057	7	NA	4765312	rs6973046	7	4765018	G	A	0.461233	0.00994933	0.0462942	0.829833	-0.256933	0.0329708	6.55699e-15	-0.0387234	0.180248	0.83	0.829897	0.226699	3	FOXK1	0.961	0.962	0.676 - 1.37
cg14594044	4	NA	6914621	rs6826453	4	6904074	G	A	0.293241	-0.0129162	0.0513485	0.801397	0.21441	0.0362242	3.23945e-09	-0.0602405	0.239703	0.802	0.801572	NA	NA	TBC1D14	0.959	0.942	0.589 - 1.506
cg14600877	17	NA	78922220	rs7225525	17	78928792	T	C	0.407555	0.00399202	0.0468723	0.932128	-0.627905	0.0317248	3.4729e-87	-0.00635768	0.0746494	0.932	0.8063	0.414234	16	RPTOR	0.986	0.994	0.858 - 1.15
cg14628274	9	NA	19424228	rs7023819	9	19426904	A	G	0.200795	-0.026652	0.0598827	0.656269	0.273813	0.0434397	2.91386e-10	-0.0973365	0.219244	0.657	0.657068	0.103978	10	ACER2	0.906	0.907	0.59 - 1.394
cg14635586	6	NA	91321898	rs1145812	6	91644625	T	C	0.371769	-0.0412387	0.0475009	0.385303	-0.248892	0.0339658	2.34105e-13	0.165689	0.192184	0.389	0.668715	0.260344	9	MAP3K7	0.781	1.18	0.81 - 1.72
cg14640174	9	NA	119581363	rs4838041	9	119724111	C	A	0.476143	-0.0168571	0.0461533	0.714931	-0.310225	0.0324358	1.1299e-21	0.0543382	0.148882	0.715	0.71513	0.34488	20	TRIM32	0.931	1.056	0.789 - 1.414
cg14647957	17	NA	78828243	rs2672893	17	78827863	A	G	0.166998	-0.0680647	0.0631541	0.281143	-0.583339	0.0413888	4.1281e-45	0.116681	0.108579	0.283	0.282546	0.00562869	7	RPTOR	0.701	1.124	0.908 - 1.39
cg14655044	7	NA	97868061	rs10953259	7	98013107	A	C	0.17992	-0.0173496	0.0639767	0.786248	0.410037	0.0406506	6.31461e-24	-0.0423123	0.156083	0.786	0.841383	0.136974	11	TECPR1	0.955	0.959	0.706 - 1.302
cg14660788	1	NA	3625312	rs3765736	1	3616601	T	C	0.389662	0.0732505	0.0478013	0.125425	0.307042	0.0334597	4.45378e-20	0.238568	0.157839	0.131	0.13067	0.00478563	5	TP73	0.548	1.269	0.932 - 1.73
cg14666655	5	NA	76788546	rs163035	5	76780042	A	G	0.507952	0.0392207	0.046233	0.396256	-0.281099	0.0320376	1.72391e-18	-0.139527	0.16524	0.398	0.398452	0.043584	20	WDR41	0.785	0.87	0.629 - 1.202
cg14667685	1	NA	39249604	rs2209477	1	39248886	C	T	0.205765	-0.0256677	0.0586758	0.661785	-0.522117	0.0432992	1.75257e-33	0.0491608	0.112455	0.662	0.776851	0.965765	6	RRAGC	0.909	1.05	0.843 - 1.309
cg14674306	17	NA	80561461	rs3752821	17	80554346	T	C	0.163022	-0.0381173	0.0644214	0.55406	0.375773	0.0429298	2.07408e-18	-0.101437	0.171828	0.555	0.554963	0.240798	8	FOXK2	0.861	0.904	0.645 - 1.265
cg14684434	5	NA	53829957	rs4364350	5	53810279	C	T	0.203777	-0.0778865	0.056476	0.167861	-0.384599	0.0416313	2.506e-20	0.202513	0.148471	0.173	0.358949	0.00452312	10	SNX18	0.598	1.224	0.915 - 1.638
cg14688342	7	NA	55147074	rs7780270	7	55151886	T	G	0.487078	-0.0590072	0.0462734	0.202243	0.228861	0.0321249	1.04767e-12	-0.25783	0.205404	0.209	0.209393	0.000691876	7	EGFR	0.639	0.773	0.517 - 1.156
cg14718533	10	NA	33355576	rs6481819	10	33299459	C	T	0.210736	0.00682323	0.0558044	0.902685	-0.303626	0.0408861	1.11823e-13	-0.0224725	0.183818	0.903	0.880364	0.626237	20	ITGB1	0.982	0.978	0.682 - 1.402
cg14727880	9	NA	19049247	rs7022576	9	19060368	A	C	0.359841	-0.0460439	0.0473689	0.331037	0.508732	0.0317923	1.24269e-57	-0.0905072	0.0932833	0.332	0.497522	0.0677971	20	RRAGA	0.742	0.913	0.761 - 1.097
cg14737977	17	NA	48134226	rs880043	17	48145094	T	C	0.0954274	0.0295588	0.0687247	0.66712	-0.346588	0.0497203	3.15276e-12	-0.0852852	0.198667	0.668	0.667714	0.0873584	5	ITGA3	0.914	0.918	0.622 - 1.355
cg14751369	12	NA	117042332	rs11068102	12	117038152	C	T	0.28827	0.100484	0.0491474	0.0408999	-0.416034	0.0355098	1.05498e-31	-0.241528	0.119918	0.044	0.158235	0.00237235	12	MAP1LC3B2	0.383	0.785	0.621 - 0.994
cg14780427	17	NA	78754372	rs7208536	17	78749786	T	C	0.277336	-0.00240288	0.0530366	0.963863	-0.917839	0.0327403	6.27252e-173	0.00261798	0.0577843	0.964	0.20674	0.691772	20	RPTOR	0.993	1.003	0.895 - 1.123
cg14794799	5	NA	179740188	rs3749791	5	179721688	A	C	0.403579	0.00498754	0.0476418	0.916623	0.39243	0.0334109	7.43994e-32	0.0127094	0.121407	0.917	0.916626	0.98385	20	MAPK9	0.982	1.013	0.798 - 1.285
cg14808739	17	NA	17741098	rs9902941	17	17733760	C	T	0.411531	0.0890498	0.0479769	0.0634397	0.186737	0.0342059	4.78275e-08	0.476874	0.271366	0.079	0.0788657	0.000107922	16	SREBF1	0.484	1.611	0.946 - 2.742
cg14833160	19	NA	49457855	rs11667351	19	49456154	G	T	0.120278	-0.0334348	0.0701396	0.633583	0.768283	0.0489666	1.77241e-55	-0.0435188	0.091336	0.634	0.886077	0.0172879	7	BAX	0.894	0.957	0.8 - 1.145
cg14836636	12	NA	120106292	rs7310266	12	120098409	C	T	0.307157	0.00601807	0.0498091	0.903832	-0.273468	0.0352898	9.24636e-15	-0.0220065	0.182161	0.904	0.903843	0.681901	13	PRKAB1	0.982	0.978	0.685 - 1.398
cg14870948	5	NA	96421037	rs316220	5	96423778	T	C	0.203777	-0.0389488	0.0590294	0.509369	-0.459861	0.0382081	2.30681e-33	0.0846968	0.128556	0.51	0.77667	0.95764	8	LIX1	0.833	1.088	0.846 - 1.4
cg14889653	11	NA	1297250	rs4963039	11	1365531	T	C	0.054672	0.191446	0.108914	0.0787863	-1.01809	0.0868772	1.02246e-31	-0.188045	0.108176	0.082	0.0821535	0.289056	3	TOLLIP	0.484	0.829	0.67 - 1.024
cg14896157	3	NA	5137549	rs925665	3	5126391	T	G	0.314115	0.0525924	0.0485348	0.278541	-0.410375	0.0338497	7.93462e-34	-0.128157	0.118741	0.28	0.280454	0.414274	8	ARL8B	0.701	0.88	0.697 - 1.11
cg14949292	17	NA	78079608	rs2304851	17	78073760	C	A	0.385686	-0.124869	0.0478665	0.00908888	-0.692286	0.0330021	1.06291e-97	0.180372	0.0696753	0.01	0.0701837	0.0144651	14	GAA	0.224	1.198	1.045 - 1.373
cg14983728	22	NA	35695234	rs1053593	22	35660875	G	T	0.342942	0.0460439	0.0487731	0.345148	0.40485	0.0345808	1.16858e-31	0.113731	0.120863	0.347	0.524647	0.0361406	19	TOM1	0.751	1.12	0.884 - 1.42
cg15005677	11	NA	45918197	rs7121775	11	45864323	C	T	0.225646	-0.00598207	0.0543161	0.912303	0.726683	0.036766	5.94727e-87	-0.00823202	0.0747464	0.912	0.668888	0.756356	13	MAPK8IP1	0.982	0.992	0.857 - 1.148
cg15022609	17	NA	46908359	rs532154	17	46896364	G	A	0.44831	0.0851223	0.0464599	0.0669265	0.943697	0.0260904	1.78768e-286	0.0902009	0.0492949	0.067	0.428449	0.00798167	20	CALCOCO2	0.462	1.094	0.994 - 1.205
cg15028756	12	NA	7343000	rs7954087	12	7351076	G	A	0.214712	0.062301	0.0567119	0.271963	0.421169	0.039885	4.58667e-26	0.147924	0.13538	0.275	0.74376	0.30022	10	PEX5	0.696	1.159	0.889 - 1.512
cg15030378	17	NA	17726965	rs9902941	17	17733760	C	T	0.411531	0.0890498	0.0479769	0.0634397	-0.477412	0.0322886	1.81005e-49	-0.186526	0.101283	0.066	0.235672	4.90982e-07	20	SREBF1	0.456	0.83	0.68 - 1.012
cg15060012	19	NA	58446783	rs257653	19	58456858	G	T	0.300199	0.00410843	0.0506252	0.93532	0.375618	0.0347272	2.88341e-27	0.0109378	0.134782	0.935	0.167964	0.15752	12	ZNF418	0.986	1.011	0.776 - 1.317
cg15082983	17	NA	39894780	rs7219746	17	39867969	A	G	0.4334	0.0834216	0.0467163	0.0741468	0.318175	0.0321168	3.88945e-23	0.262188	0.149192	0.079	0.205197	1.55101e-05	7	HAP1	0.484	1.3	0.97 - 1.741
cg15096353	17	NA	78748291	rs7208536	17	78749786	T	C	0.277336	-0.00240288	0.0530366	0.963863	0.598146	0.0360875	1.05873e-61	-0.00401722	0.0886687	0.964	0.993666	0.932207	19	RPTOR	0.993	0.996	0.837 - 1.185
cg15096505	1	NA	206943566	rs3024498	1	206941529	C	T	0.225646	0.0775292	0.0537492	0.149182	-0.261276	0.0356798	2.4283e-13	-0.296733	0.209671	0.157	0.157001	0.00325862	16	IL10	0.569	0.743	0.493 - 1.121
cg15097361	17	NA	78829701	rs12943041	17	78829375	A	G	0.236581	0.0178399	0.0563641	0.751614	-0.689007	0.0383801	4.61506e-72	-0.0258922	0.0818176	0.752	0.367099	0.434613	10	RPTOR	0.946	0.974	0.83 - 1.144
cg15105969	2	NA	36825350	rs12612163	2	36849220	C	T	0.297217	-0.0334348	0.0496656	0.500821	-0.536402	0.0340589	6.95049e-56	0.0623317	0.0926749	0.501	0.685297	0.0953076	19	FEZ2	0.828	1.064	0.888 - 1.276
cg15106294	6	NA	36626044	rs9462209	6	36628042	G	T	0.432406	0.128288	0.0466324	0.00594048	0.234657	0.032691	7.07145e-13	0.546704	0.212821	0.01	0.0102038	9.47362e-05	5	CDKN1A	0.23	1.728	1.138 - 2.622
cg15125438	12	NA	113684389	rs7304051	12	113679095	C	T	0.0944334	-0.0934903	0.0886276	0.291486	-0.43983	0.0616078	9.38827e-13	0.21256	0.203692	0.297	0.2967	0.0873753	4	TPCN1	0.714	1.237	0.83 - 1.844
cg15149645	16	NA	28550619	rs4788073	16	28594549	G	A	0.326044	-0.134531	0.0476505	0.00475341	-0.311823	0.0334874	1.25868e-20	0.431434	0.159682	0.007	0.00689597	3.59385e-15	11	NUPR1	0.198	1.539	1.126 - 2.105
cg15171982	2	NA	183903302	rs12612383	2	183796408	G	T	0.0516899	0.00974735	0.0940669	0.91747	0.665711	0.0693804	8.38373e-22	0.014642	0.141311	0.917	0.917474	0.527176	7	NCKAP1	0.982	1.015	0.769 - 1.339
cg15176413	7	NA	4764443	rs6973046	7	4765018	G	A	0.461233	0.00994933	0.0462942	0.829833	-0.470078	0.0321152	1.62505e-48	-0.0211653	0.0984925	0.83	0.936089	0.222274	4	FOXK1	0.961	0.979	0.807 - 1.188
cg15204119	19	NA	10613180	rs8113472	19	10608064	A	C	0.104374	-0.139607	0.0832767	0.0936553	-0.890914	0.0564074	3.40706e-56	0.156701	0.0939984	0.096	0.0955027	0.00741438	7	KEAP1	0.497	1.17	0.973 - 1.406
cg15228441	17	NA	78829930	rs12943041	17	78829375	A	G	0.236581	0.0178399	0.0563641	0.751614	-0.656936	0.0383812	1.12602e-65	-0.0271562	0.0858132	0.752	0.757439	0.59936	8	RPTOR	0.946	0.973	0.823 - 1.151
cg15230985	17	NA	78753887	rs7215564	17	78737287	C	T	0.109344	-0.0506931	0.0730803	0.487894	0.701495	0.0502605	2.84448e-44	-0.0722644	0.104307	0.488	0.787647	0.103864	12	RPTOR	0.819	0.93	0.758 - 1.141
cg15244874	7	NA	140102460	rs12703799	7	140070378	C	T	0.432406	0.0360418	0.0466941	0.440191	0.18372	0.0322897	1.27226e-08	0.196178	0.256487	0.444	0.444352	NA	NA	RAB19	0.815	1.217	0.736 - 2.012
cg15250633	17	NA	80627638	rs9912932	17	80627639	A	G	0.326044	-0.026036	0.0492546	0.597083	-1.19231	0.0229097	0	0.0218367	0.0413125	0.597	0.239363	0.292929	15	WDR45L	0.89	1.022	0.943 - 1.108
cg15259864	10	NA	6622294	rs943451	10	6621773	T	C	0.311133	-0.000300045	0.0493625	0.99515	0.35226	0.0334064	5.37528e-26	-0.000851773	0.140131	0.995	0.99515	NA	NA	PRKCQ	0.996	0.999	0.759 - 1.315
cg15260428	12	NA	132381902	rs4965006	12	132419533	T	C	0.109344	0.0198026	0.067353	0.768749	0.580342	0.0464904	9.23899e-36	0.0341223	0.11609	0.769	0.15581	0.282311	5	ULK1	0.95	1.035	0.824 - 1.299
cg15275393	6	NA	162067688	rs2281403	6	162071635	T	C	0.38171	0.0695261	0.0466497	0.136123	-0.390795	0.0325986	4.10251e-33	-0.177909	0.12029	0.139	0.13914	0.00386431	17	PARK2	0.548	0.837	0.661 - 1.06
cg15277378	7	NA	5272208	rs7904	7	5273121	T	C	0.369781	0.0109399	0.0481507	0.820267	-0.207546	0.0347036	2.22415e-09	-0.0527107	0.232168	0.82	0.820395	0.890551	4	WIPI2	0.959	0.949	0.602 - 1.495
cg15292356	17	NA	80557543	rs4789704	17	80571060	G	A	0.305169	-0.00895974	0.0485596	0.853613	-0.844261	0.0297305	2.19302e-177	0.0106125	0.0575185	0.854	0.0567955	0.236528	16	FOXK2	0.967	1.011	0.903 - 1.131
cg15294778	2	NA	75058623	rs581720	2	75039614	C	A	0.281312	0.0283995	0.0514659	0.581077	0.370529	0.0364894	3.1669e-24	0.0766458	0.139103	0.582	0.581634	0.330246	7	HK2	0.882	1.08	0.822 - 1.418
cg15347961	20	NA	17949492	rs6132012	20	17938732	G	A	0.263419	0.00793137	0.0508581	0.876072	-0.201908	0.0343899	4.32804e-09	-0.0392821	0.251976	0.876	0.876115	0.788104	5	SNX5	0.978	0.961	0.587 - 1.576
cg15371806	6	NA	168417634	rs227237	6	168417645	A	G	0.164016	-0.065072	0.0632844	0.303834	0.347687	0.0460434	4.3097e-14	-0.187157	0.183695	0.308	0.0030503	0.248955	5	KIF25	0.724	0.829	0.579 - 1.189
cg15390444	10	NA	133793442	rs7098827	10	133798428	T	G	0.187873	-0.0010005	0.06432	0.987589	0.414615	0.0455487	8.81333e-20	-0.00241308	0.155132	0.988	0.987589	0.186603	3	BNIP3	0.993	0.998	0.736 - 1.352
cg15392858	7	NA	27780728	rs10225487	7	27860762	G	A	0.256461	0.0955202	0.0516851	0.0645852	0.26976	0.0357865	4.77105e-14	0.354094	0.197271	0.073	0.0726603	0.000504374	20	TAX1BP1	0.477	1.425	0.968 - 2.097
cg15409712	4	NA	103426288	rs230526	4	103458825	A	G	0.406561	0.0478373	0.0471592	0.310402	0.580056	0.0318635	4.76045e-74	0.0824701	0.0814272	0.311	0.5567	0.140307	20	NFKB1	0.725	1.086	0.926 - 1.274
cg15425061	2	NA	121036351	rs2043722	2	121066311	A	G	0.116302	-0.0171462	0.0711108	0.809462	-1.07899	0.04561	1.00458e-123	0.015891	0.0659086	0.809	0.980553	0.309991	8	RALB	0.959	1.016	0.893 - 1.156
cg15465367	17	NA	76798307	rs1110274	17	76810284	C	A	0.485089	0.043534	0.0461992	0.346034	0.462051	0.0314997	1.02668e-48	0.094219	0.100193	0.347	0.347027	3.48598e-05	20	USP36	0.751	1.099	0.903 - 1.337
cg15465439	11	NA	70257059	rs6894	11	70282629	C	A	0.235586	0.00883895	0.056723	0.87617	0.244052	0.0404403	1.5909e-09	0.0362174	0.232499	0.876	0.876211	0.239418	7	CTTN	0.978	1.037	0.657 - 1.635
cg15467116	1	NA	153332972	rs1560832	1	153335384	A	G	0.313121	-0.0175532	0.051061	0.73102	0.273427	0.0367084	9.43305e-14	-0.0641971	0.186944	0.731	0.731295	NA	NA	S100A9	0.937	0.938	0.65 - 1.353
cg15472658	11	NA	68802829	rs10896384	11	68720011	A	G	0.315109	-0.0881757	0.0495729	0.0752877	-0.243077	0.0339806	8.46494e-13	0.362747	0.210149	0.084	0.0843211	0.247307	15	TPCN2	0.484	1.437	0.952 - 2.17
cg15473569	17	NA	45854061	rs4794110	17	45847230	C	T	0.28827	-0.00995033	0.0500896	0.842536	-0.382073	0.0349968	9.52158e-28	0.026043	0.131121	0.843	0.842562	0.0869376	8	OSBPL7	0.966	1.026	0.794 - 1.327
cg15474579	6	NA	36645812	rs1321311	6	36622900	A	C	0.2167	-0.232689	0.0544046	1.89421e-05	-0.497229	0.0374097	2.59474e-40	0.467972	0.114941	4.7e-05	4.67293e-05	2.44053e-06	10	CDKN1A	0.016	1.597	1.275 - 2
cg15505276	1	NA	20142706	rs3806308	1	20142866	T	C	0.369781	-0.0371828	0.0481636	0.440108	-0.577652	0.0321386	3.1272e-72	0.0643689	0.0834552	0.441	0.44053	NA	NA	RNF186	0.815	1.066	0.906 - 1.256
cg15508020	16	NA	58232206	rs1393203	16	58207203	C	A	0.0606362	0.0672088	0.0916407	0.463318	0.39865	0.0593934	1.91941e-11	0.168591	0.231246	0.466	0.465968	0.00911256	3	CSNK2A2	0.817	1.184	0.752 - 1.862
cg15531562	11	NA	65601754	rs653914	11	65676516	G	A	0.437376	-0.0667236	0.0463625	0.150102	0.923388	0.0273787	2.36206e-249	-0.0722596	0.0502548	0.15	0.255195	0.00387532	20	SNX32	0.569	0.93	0.843 - 1.027
cg15577126	2	NA	218932178	rs7580997	2	218883186	C	T	0.233598	0.055407	0.0550255	0.313967	0.424832	0.0371701	2.98146e-30	0.130421	0.130025	0.316	0.69315	0.170953	4	RUFY4	0.726	1.139	0.883 - 1.47
cg15586945	4	NA	164088095	rs6839886	4	164059657	C	T	0.242545	-0.0478373	0.0536067	0.372192	0.309379	0.0347888	5.94336e-19	-0.154623	0.174142	0.375	0.374586	0.832158	5	NAF1	0.78	0.857	0.609 - 1.205
cg15591616	1	NA	8024678	rs426561	1	8057254	T	C	0.271372	0.0525924	0.0520528	0.31232	-0.240428	0.036811	6.51543e-11	-0.218745	0.219076	0.318	0.318042	0.151732	13	PARK7	0.726	0.804	0.523 - 1.234
cg15607277	11	NA	1312923	rs1541314	11	1263523	A	G	0.0815109	-0.194435	0.0889405	0.0288065	0.47855	0.0646426	1.33125e-13	-0.4063	0.193788	0.036	0.0360273	0.329818	7	TOLLIP	0.349	0.666	0.456 - 0.974
cg15613012	6	NA	28887742	rs6933825	6	27890631	G	A	0.144135	0.0312843	0.0668696	0.639899	-0.332245	0.047031	1.61331e-12	-0.0941604	0.201707	0.641	0.64063	0.00093612	15	TRIM27	0.898	0.91	0.613 - 1.351
cg15613991	7	NA	5277080	rs4577873	7	5277068	A	G	0.434394	0.0889262	0.0460929	0.0536959	0.232288	0.0334159	3.61631e-12	0.382828	0.205931	0.063	0.0630253	0.334066	3	WIPI2	0.451	1.466	0.979 - 2.196
cg15616522	17	NA	78794248	rs7217174	17	78793653	T	C	0.184891	-0.0306654	0.0592482	0.604755	-0.506638	0.0391243	2.36579e-38	0.0605272	0.117037	0.605	0.943662	0.121588	11	RPTOR	0.89	1.062	0.845 - 1.336
cg15673069	19	NA	49232542	rs12982115	19	49248640	G	A	0.449304	-0.0109399	0.0465383	0.814152	0.394761	0.0322336	1.74584e-34	-0.0277127	0.117911	0.814	0.814186	0.631189	11	RASIP1	0.959	0.973	0.772 - 1.226
cg15694704	17	NA	78894364	rs9897968	17	78894514	A	G	0.23161	0.123102	0.058539	0.035474	-0.546907	0.0386461	1.82381e-45	-0.225087	0.108212	0.038	0.0375195	0.372914	11	RPTOR	0.349	0.798	0.646 - 0.987
cg15700850	17	NA	73720840	rs2305529	17	73702253	G	A	0.404573	0.0727858	0.0472319	0.123309	0.425571	0.0333085	2.21335e-37	0.171031	0.111789	0.126	0.126031	3.25299e-05	12	ITGB4	0.542	1.187	0.953 - 1.477
cg15714846	2	NA	208631684	rs2663879	2	208605594	C	T	0.0656064	0.140297	0.0973725	0.149633	-0.363142	0.0651731	2.51895e-08	-0.386343	0.276959	0.163	0.163032	NA	NA	FZD5	0.577	0.68	0.395 - 1.169
cg15742496	11	NA	5618408	rs2001778	11	5619008	G	A	0.400596	-0.0889262	0.046255	0.0545403	0.430848	0.0324062	2.46725e-40	-0.206398	0.108475	0.057	0.0136717	0.250167	4	TRIM6	0.431	0.814	0.658 - 1.006
cg15754084	12	NA	7343020	rs7954087	12	7351076	G	A	0.214712	0.062301	0.0567119	0.271963	0.432737	0.0390663	1.62216e-28	0.14397	0.131697	0.274	0.725808	0.228326	5	PEX5	0.696	1.155	0.892 - 1.495
cg15758240	7	NA	127876829	rs10249476	7	127877026	T	G	0.371769	0.0119286	0.0481031	0.80415	0.574486	0.0325849	1.43842e-69	0.020764	0.0837407	0.804	0.293411	0.09112	6	LEP	0.959	1.021	0.866 - 1.203
cg15774510	10	NA	90749966	rs1926196	10	90753748	T	C	0.531809	0.0592119	0.0461508	0.199489	-0.334583	0.0314998	2.36112e-26	-0.176972	0.138938	0.203	0.202752	0.00605223	14	FAS	0.639	0.838	0.638 - 1.1
cg15792713	17	NA	26674270	rs7210719	17	26686218	T	C	0.0785288	-0.00270365	0.0844169	0.97445	-0.400983	0.0575044	3.10071e-12	0.00674255	0.210527	0.974	0.97445	0.161493	4	POLDIP2	0.993	1.007	0.666 - 1.521
cg15799353	20	NA	363112	rs742605	20	353085	G	A	0.450298	-0.0953102	0.0465529	0.0406235	-0.278495	0.0313368	6.26898e-19	0.342233	0.171537	0.046	0.0598118	0.761467	4	TRIB3	0.385	1.408	1.006 - 1.971
cg15815120	17	NA	78773661	rs7225574	17	78777941	T	G	0.285288	-0.054245	0.0512023	0.289406	-0.263211	0.0368609	9.28835e-13	0.206089	0.196659	0.295	0.29466	0.612683	6	RPTOR	0.711	1.229	0.836 - 1.807
cg15823160	1	NA	10555257	rs620405	1	10554794	T	C	0.291252	0.0285875	0.0506088	0.572161	0.299155	0.034101	1.7454e-18	0.0955607	0.169523	0.573	0.572955	0.213162	14	PEX14	0.875	1.1	0.789 - 1.534
cg15823502	6	NA	41650768	rs13202921	6	41687366	C	T	0.33002	-0.0657877	0.0481936	0.172231	-0.224276	0.0344557	7.56044e-11	0.293334	0.21956	0.182	0.181547	0.115185	10	TFEB	0.607	1.341	0.872 - 2.062
cg15826479	17	NA	78806493	rs2589158	17	78818603	G	A	0.161034	0.00833464	0.0602606	0.889996	-0.355419	0.0402353	1.0145e-18	-0.0234502	0.169569	0.89	0.890009	0.593765	4	RPTOR	0.982	0.977	0.701 - 1.362
cg15839421	17	NA	1636454	rs11657222	17	1636477	T	C	0.208748	0.0449734	0.0577153	0.435845	0.662828	0.0389371	5.54225e-65	0.0678508	0.0871655	0.436	0.723933	0.872409	4	WDR81	0.815	1.07	0.902 - 1.27
cg15885274	4	NA	6891202	rs11731274	4	6891455	G	T	0.163022	-0.0246926	0.061878	0.689854	0.972518	0.0375214	4.06437e-148	-0.0253904	0.0636341	0.69	0.881986	0.654755	7	TBC1D14	0.926	0.975	0.861 - 1.104
cg15890754	2	NA	173294093	rs10195843	2	173146356	A	C	0.345924	-0.00170145	0.0489268	0.972259	0.231241	0.0355018	7.34102e-11	-0.00735789	0.211586	0.972	0.972259	0.998369	4	ITGA6	0.993	0.993	0.656 - 1.503
cg15900979	7	NA	140103783	rs7776957	7	140169141	T	G	0.150099	-0.0175532	0.0668818	0.792974	0.278073	0.0459021	1.37873e-09	-0.0631245	0.240745	0.793	0.793163	NA	NA	RAB19	0.957	0.939	0.586 - 1.505
cg15903032	10	NA	101297605	rs989978	10	101322555	G	A	0.259443	-0.118672	0.0524666	0.0237062	0.279352	0.036933	3.91648e-14	-0.424812	0.196033	0.03	0.0302319	0.128562	7	NKX2-3	0.342	0.654	0.445 - 0.96
cg15912732	14	NA	105255285	rs4983559	14	105277209	G	A	0.39165	-0.0573251	0.0475225	0.227712	0.457797	0.0329895	8.72639e-44	-0.125219	0.104198	0.229	0.229464	0.00244137	4	AKT1	0.663	0.882	0.719 - 1.082
cg15923936	6	NA	91318412	rs7754169	6	91313558	A	G	0.374751	0.0009995	0.0479165	0.983358	-0.432551	0.0337534	1.35109e-37	-0.00231071	0.110777	0.983	0.955364	0.162118	20	MAP3K7	0.993	0.998	0.803 - 1.24
cg15946337	17	NA	78773498	rs7225574	17	78777941	T	G	0.285288	-0.054245	0.0512023	0.289406	-0.370052	0.0380012	2.07793e-22	0.146588	0.139182	0.292	0.292245	0.71382	12	RPTOR	0.711	1.158	0.881 - 1.521
cg15982655	5	NA	172571425	rs251235	5	172532283	G	A	0.275348	-0.0129162	0.049234	0.793057	0.242268	0.035364	7.34954e-12	-0.0533137	0.20337	0.793	0.793205	0.154924	13	BNIP1	0.957	0.948	0.636 - 1.412
cg16015295	17	NA	78793479	rs7215564	17	78737287	C	T	0.109344	-0.0506931	0.0730803	0.487894	0.735273	0.0496564	1.31554e-49	-0.0689446	0.099501	0.488	0.258677	0.130198	15	RPTOR	0.819	0.933	0.768 - 1.134
cg16018154	17	NA	78863570	rs2289762	17	78859110	A	G	0.253479	0.0148886	0.0522301	0.7756	-0.67674	0.0347909	2.82353e-84	-0.0220005	0.0771873	0.776	0.538576	0.420375	12	RPTOR	0.95	0.978	0.841 - 1.138
cg16026922	4	NA	41259044	rs11940114	4	41216549	T	C	0.166998	0.157004	0.0615561	0.0107543	-0.283614	0.0434552	6.7287e-11	-0.553584	0.233027	0.018	0.0175195	0.0643864	4	UCHL1	0.281	0.575	0.364 - 0.908
cg16028117	3	NA	11348436	rs901865	3	11300707	T	C	0.190855	-0.0509776	0.060405	0.398708	-1.28841	0.0329129	0	0.0395663	0.0468943	0.399	0.987688	0.57097	20	ATG7	0.785	1.04	0.949 - 1.141
cg16038269	6	NA	168420197	rs2258963	6	168403850	T	C	0.333002	0.136278	0.04777	0.00433366	-0.188625	0.0329623	1.04997e-08	-0.722481	0.28298	0.011	0.0106763	0.00321992	10	KIF25	0.232	0.486	0.279 - 0.845
cg16042668	3	NA	46037592	rs9872121	3	46140002	G	A	0.0606362	-0.0535408	0.0903814	0.553591	0.60197	0.0656068	4.49775e-20	-0.0889426	0.150455	0.554	0.554415	NA	NA	FYCO1	0.861	0.915	0.681 - 1.229
cg16044595	1	NA	236304396	rs10802285	1	236311886	T	C	0.271372	0.0620354	0.0504929	0.219223	0.386391	0.0350949	3.42415e-28	0.160551	0.131489	0.222	0.326545	0.543097	14	GPR137B	0.647	1.174	0.907 - 1.519
cg16049864	8	NA	95962084	rs896854	8	95960511	T	C	0.460239	0.0276152	0.0462115	0.550118	1.11473	0.0239708	0	0.0247729	0.0414586	0.55	0.131964	0.0407791	20	TP53INP1	0.861	1.025	0.945 - 1.112
cg16060330	2	NA	173369204	rs1574257	2	173373190	G	A	0.213718	-0.0109399	0.0566423	0.846849	0.316912	0.0388216	3.26049e-16	-0.0345203	0.178782	0.847	0.977394	0.457709	20	ITGA6	0.966	0.966	0.68 - 1.371
cg16061301	6	NA	28886047	rs2281043	6	28268497	T	C	0.137177	-0.199305	0.0707366	0.00483892	-0.601126	0.0480197	5.92917e-36	0.331553	0.120617	0.006	0.000117242	4.68859e-08	20	TRIM27	0.198	1.393	1.1 - 1.765
cg16061436	1	NA	206910867	rs12127039	1	206838034	T	G	0.257455	-0.0940909	0.054512	0.0843369	-0.542795	0.0380468	3.53821e-46	0.173345	0.101161	0.087	0.0866091	0.00068343	18	IL10	0.484	1.189	0.975 - 1.45
cg16079430	5	NA	10856757	rs11743009	5	10852242	G	A	0.299205	0.0237805	0.0494483	0.630576	-1.21242	0.021188	0	-0.0196141	0.0407864	0.631	0.753823	0.103825	19	DAP	0.894	0.981	0.905 - 1.062
cg16092645	19	NA	3971417	rs735842	19	4007080	C	T	0.199801	-0.0554347	0.0574911	0.33493	0.537371	0.0415375	2.78217e-38	-0.103159	0.107283	0.336	0.336269	0.360754	14	DAPK3	0.745	0.902	0.731 - 1.113
cg16099871	8	NA	13296183	rs192627	8	13297265	A	G	0.146123	0.168899	0.0640565	0.00837121	-0.85449	0.0442404	4.04141e-83	-0.19766	0.0756599	0.009	0.0216918	0.0194451	18	DLC1	0.224	0.821	0.708 - 0.952
cg16110704	1	NA	242224772	rs1836767	1	242315354	C	T	0.0646123	0.171738	0.100146	0.0863679	0.595928	0.0752991	2.48972e-15	0.288186	0.171951	0.094	0.0937417	0.0256944	5	MAP1LC3C	0.497	1.334	0.952 - 1.869
cg16197188	10	NA	84559420	rs1333211	10	84545849	C	T	0.0984095	0.0751547	0.0845798	0.374237	0.788591	0.0518803	3.52456e-52	0.0953025	0.107437	0.375	0.317584	0.0734417	11	NRG3	0.78	1.1	0.891 - 1.358
cg16208507	11	NA	107798913	rs4754272	11	107766363	T	C	0.300199	0.0834216	0.0499463	0.0948747	-0.774685	0.0318197	6.37963e-131	-0.107685	0.0646246	0.096	0.404467	0.0451044	19	RAB39A	0.497	0.898	0.791 - 1.019
cg16211990	12	NA	91763848	rs11106114	12	91763914	A	G	0.50994	0.0009995	0.0461571	0.982724	0.306601	0.0331535	2.28892e-20	0.00325993	0.150545	0.983	0.982724	0.426893	10	DCN	0.993	1.003	0.747 - 1.348
cg16215968	13	NA	30995686	rs7320510	13	30997831	A	G	0.38668	0.0459289	0.0482899	0.34155	0.559127	0.0320944	5.68486e-68	0.0821439	0.0864952	0.342	0.274873	0.0258194	12	HMGB1	0.746	1.086	0.916 - 1.286
cg16253834	11	NA	75522097	rs3060	11	75511572	C	T	0.082505	-0.0898407	0.077116	0.244016	1.14467	0.0541269	2.8884e-99	-0.0784863	0.0674719	0.245	0.0297812	0.000954476	12	UVRAG	0.675	0.925	0.81 - 1.055
cg16257868	1	NA	220446207	rs2289191	1	220300035	C	T	0.0725646	0.176379	0.0910976	0.0528488	0.661205	0.0584601	1.16605e-29	0.266754	0.139779	0.056	0.0563403	0.00786471	11	RAB3GAP2	0.427	1.306	0.993 - 1.717
cg16257983	10	NA	90750218	rs1926196	10	90753748	T	C	0.531809	0.0592119	0.0461508	0.199489	-0.242765	0.0319473	2.98607e-14	-0.243906	0.192796	0.206	0.205834	0.00277273	10	FAS	0.639	0.784	0.537 - 1.143
cg16265717	1	NA	65993149	rs2767485	1	65978917	C	T	0.162028	0.0922249	0.0591764	0.119121	-0.49895	0.0413644	1.67084e-33	-0.184838	0.119588	0.122	0.156514	0.000970199	13	LEPR	0.535	0.831	0.658 - 1.051
cg16344081	6	NA	168400230	rs12203032	6	168391859	A	C	0.149105	0.121332	0.0698123	0.0822153	-0.590086	0.0472612	8.9431e-36	-0.205617	0.119449	0.085	0.0851823	0.0105079	14	KIF25	0.484	0.814	0.644 - 1.029
cg16359142	11	NA	278092	rs3809109	11	290233	G	A	0.449304	0.0477207	0.0463054	0.302745	-0.189593	0.0325678	5.83245e-09	-0.2517	0.248033	0.31	0.0850516	0.0715259	4	NLRP6	0.725	0.777	0.478 - 1.264
cg16360987	14	NA	96829588	rs8022264	14	96859605	T	C	0.306163	-0.0880665	0.0514743	0.0871027	-0.234115	0.0345538	1.24092e-11	0.376168	0.226769	0.097	0.0971533	NA	NA	ATG2B	0.499	1.457	0.934 - 2.272
cg16361343	6	NA	31863472	rs644827	6	31838441	T	C	0.423459	0.298622	0.0466834	1.5872e-10	-0.225929	0.0331489	9.388e-12	-1.32175	0.28338	3.1e-06	3.09777e-06	2.01997e-09	20	EHMT2	0.002	0.267	0.153 - 0.465
cg16361543	11	NA	1299372	rs4963039	11	1365531	T	C	0.054672	0.191446	0.108914	0.0787863	-0.741648	0.0878611	3.14266e-17	-0.258136	0.150004	0.085	0.0852768	NA	NA	TOLLIP	0.484	0.772	0.576 - 1.037
cg16371538	1	NA	37940813	rs2492301	1	37939173	T	C	0.463221	0.0925792	0.0464257	0.0461371	-0.498066	0.0317958	2.64458e-55	-0.185877	0.0939641	0.048	0.0450171	1.45803e-06	20	ZC3H12A	0.388	0.83	0.691 - 0.998
cg16373217	3	NA	10192855	rs1642739	3	10195485	A	C	0.127237	-0.0192848	0.0699796	0.782873	-0.38424	0.0482642	1.70397e-15	0.0501894	0.182234	0.783	0.782999	0.220007	3	VHL	0.953	1.051	0.736 - 1.503
cg16373966	5	NA	139422231	rs7734418	5	139405701	A	C	0.0695825	-0.08534	0.0926489	0.356992	0.663392	0.0707395	6.72658e-21	-0.128642	0.140331	0.359	0.64204	0.212959	7	NRG2	0.762	0.879	0.668 - 1.158
cg16375265	17	NA	80554146	rs1387545	17	80544855	T	C	0.379722	0.119559	0.047461	0.0117655	-0.517935	0.032704	1.72678e-56	-0.230838	0.0927871	0.013	0.0866701	0.0749951	7	FOXK2	0.243	0.794	0.662 - 0.952
cg16377108	12	NA	119557318	rs11611821	12	119535709	C	T	0.0437376	0.169603	0.0979949	0.0834994	0.39417	0.0650225	1.34394e-09	0.430279	0.258545	0.096	0.0960657	0.0767937	4	HSPB8	0.497	1.538	0.926 - 2.552
cg16425829	12	NA	119632544	rs2555269	12	119600056	T	C	0.361829	0.0732505	0.0478088	0.125484	-0.388825	0.0331476	8.9325e-32	-0.188389	0.124002	0.129	0.0198235	0.00144679	12	HSPB8	0.546	0.828	0.65 - 1.056
cg16445842	18	NA	60986860	rs1462129	18	60980871	T	C	0.435388	0.0468836	0.0461994	0.310196	-0.237963	0.0313885	3.42339e-14	-0.197021	0.195877	0.314	0.314493	0.0551961	8	BCL2	0.726	0.821	0.559 - 1.206
cg16460860	17	NA	17744282	rs3183702	17	17747289	A	G	0.410537	-0.0692429	0.0483973	0.152511	0.289941	0.0341472	2.05035e-17	-0.238817	0.169274	0.158	0.158295	8.16445e-05	19	SREBF1	0.569	0.788	0.565 - 1.097
cg16468910	3	NA	125238791	rs4630895	3	125238099	A	G	0.428429	-0.0240878	0.0463484	0.603265	0.82498	0.027481	5.3756e-198	-0.029198	0.0561897	0.603	0.995084	0.954009	20	SNX4	0.89	0.971	0.87 - 1.084
cg16499645	8	NA	145654854	rs4082352	8	145655622	T	C	0.472167	0.0353671	0.0463578	0.445514	0.961202	0.0259783	1.13821e-299	0.0367946	0.0482392	0.446	0.877537	0.505887	9	VPS28	0.815	1.037	0.944 - 1.14
cg16520312	17	NA	43971471	rs199533	17	44828931	A	G	0.222664	-0.175783	0.0589918	0.00288449	-0.570663	0.0399299	2.46777e-46	0.308033	0.105597	0.004	0.0024427	1.104e-16	11	MAPT	0.17	1.361	1.106 - 1.674
cg16542322	11	NA	5617288	rs3751006	11	5625847	A	G	0.413519	0.0676586	0.0475723	0.15496	0.543453	0.032712	5.5845e-62	0.124498	0.0878572	0.156	0.105625	0.005378	20	TRIM6	0.569	1.133	0.953 - 1.345
cg16547450	13	NA	21141711	rs9509307	13	21205192	G	A	0.27833	0.00964638	0.0520871	0.853074	-0.392864	0.035458	1.57371e-28	-0.024554	0.132601	0.853	0.340368	0.195043	16	IFT88	0.967	0.976	0.752 - 1.265
cg16565901	17	NA	78735596	rs4969230	17	78726261	C	T	0.374751	0.00290421	0.0469404	0.950666	-0.24972	0.0327477	2.42939e-14	-0.0116299	0.187978	0.951	0.950668	0.991273	10	RPTOR	0.989	0.988	0.684 - 1.429
cg16572876	4	NA	56024045	rs1547512	4	56022496	C	T	0.497018	0.0522411	0.0461671	0.257817	-0.570242	0.0319736	3.79803e-71	-0.0916122	0.0811234	0.259	0.258773	0.0445357	8	KDR	0.686	0.912	0.778 - 1.07
cg16576597	16	NA	28551801	rs9924471	16	28591530	A	G	0.148111	-0.0612373	0.0628978	0.330255	-0.265855	0.0445129	2.33591e-09	0.230341	0.23971	0.337	0.336594	0.00219856	5	NUPR1	0.745	1.259	0.787 - 2.014
cg16601904	19	NA	1218482	rs3764640	19	1207238	T	G	0.219682	-0.098716	0.0569559	0.08306	0.423442	0.0390198	1.9516e-27	-0.233128	0.136212	0.087	0.0869871	NA	NA	STK11	0.484	0.792	0.606 - 1.034
cg16603176	17	NA	73726241	rs3743990	17	73591185	A	G	0.0666004	-0.0205089	0.0831759	0.805239	-0.689739	0.0561925	1.24067e-34	0.0297343	0.120615	0.805	0.944403	0.114634	8	ITGB4	0.959	1.03	0.813 - 1.305
cg16604658	12	NA	64847188	rs11837890	12	64863983	T	G	0.125249	-0.183562	0.0715746	0.0103287	0.396191	0.0562326	1.84706e-12	-0.463317	0.192253	0.016	0.0159555	0.00134039	5	TBK1	0.268	0.629	0.432 - 0.917
cg16608772	7	NA	140102894	rs12539339	7	140097554	G	A	0.0974155	0.0224501	0.0751506	0.765142	-0.727141	0.0501825	1.40273e-47	-0.0308745	0.103373	0.765	0.602338	NA	NA	RAB19	0.95	0.97	0.792 - 1.187
cg16611584	17	NA	19809078	rs203467	17	19809749	T	C	0.276342	-0.0357308	0.0531415	0.501348	-0.378148	0.0377373	1.23854e-23	0.094489	0.140847	0.502	0.502308	0.143148	13	ULK2	0.828	1.099	0.834 - 1.449
cg16623836	8	NA	32453385	rs3924999	8	32453358	A	G	0.37674	-0.0481404	0.0470776	0.306509	-0.232717	0.0322707	5.53781e-13	0.206862	0.204319	0.311	0.311324	0.233224	9	NRG1	0.725	1.23	0.824 - 1.836
cg16624891	8	NA	11717853	rs17154027	8	11713852	G	A	0.382704	-0.00796817	0.0476747	0.867263	0.508321	0.0320955	1.70758e-56	-0.0156755	0.0937939	0.867	0.205319	0.0110399	20	CTSB	0.976	0.984	0.819 - 1.183
cg16629523	11	NA	70262058	rs12800598	11	70262379	G	T	0.32505	0.00823381	0.0499947	0.869185	-0.736255	0.0333018	2.61492e-108	-0.0111834	0.0679059	0.869	0.478845	0.448777	11	CTTN	0.977	0.989	0.866 - 1.13
cg16638092	17	NA	78800774	rs7217174	17	78793653	T	C	0.184891	-0.0306654	0.0592482	0.604755	-0.273011	0.0403218	1.28067e-11	0.112323	0.217651	0.606	0.872938	NA	NA	RPTOR	0.89	1.119	0.73 - 1.714
cg16640691	8	NA	82644768	rs16909527	8	82646469	T	C	0.0318091	-0.0591133	0.138172	0.668779	-0.553962	0.0910143	1.15378e-09	0.10671	0.25004	0.67	0.669546	0.215114	3	CHMP4C	0.914	1.113	0.682 - 1.816
cg16643422	8	NA	13111435	rs7834940	8	13106308	C	T	0.197813	-0.07139	0.054959	0.193955	-0.303927	0.0392796	1.01374e-14	0.234892	0.18336	0.2	0.200179	0.0557274	20	DLC1	0.636	1.265	0.883 - 1.812
cg16660971	17	NA	78860029	rs2289766	17	78865824	G	A	0.154076	0.0782859	0.0632768	0.216014	0.474116	0.0435356	1.28211e-27	0.16512	0.134321	0.219	0.218963	0.705287	5	RPTOR	0.643	1.18	0.907 - 1.535
cg16686185	17	NA	78078845	rs8077849	17	78104137	C	T	0.424453	0.119572	0.0467993	0.0106189	0.217579	0.0324291	1.95462e-11	0.549557	0.230159	0.017	0.016953	0.000983113	11	GAA	0.274	1.732	1.103 - 2.72
cg16700758	17	NA	32582359	rs991804	17	32587725	T	C	0.316103	-0.0192848	0.0514581	0.707834	-0.327898	0.0364526	2.35825e-19	0.0588133	0.157069	0.708	0.708075	0.595042	15	CCL2	0.928	1.061	0.78 - 1.443
cg16721359	8	NA	98610787	rs1382606	8	98582216	G	A	0.49006	0.0418642	0.0461901	0.364753	0.267211	0.0324572	1.82998e-16	0.156671	0.173904	0.368	0.581665	0.186728	20	MTDH	0.772	1.17	0.832 - 1.645
cg16755922	17	NA	80536214	rs11658011	17	80524358	G	A	0.223658	0.0356272	0.057486	0.53542	0.412677	0.0390606	4.32869e-26	0.086332	0.13954	0.536	0.402907	0.0672878	8	FOXK2	0.854	1.09	0.829 - 1.433
cg16771652	16	NA	50730385	rs2066843	16	50745199	T	C	0.247515	0.0148886	0.0513861	0.772015	-0.231866	0.0363408	1.76734e-10	-0.0642122	0.221849	0.772	0.772243	0.212184	8	NOD2	0.95	0.938	0.607 - 1.449
cg16795804	2	NA	37384523	rs12712526	2	37383315	G	A	0.489066	0.0538228	0.0460878	0.242875	-0.555702	0.0313764	3.46086e-70	-0.0968555	0.0831163	0.244	0.692768	0.058835	20	EIF2AK2	0.675	0.908	0.771 - 1.068
cg16816874	8	NA	11578850	rs6601604	8	11575518	A	G	0.295229	-0.00551518	0.0500134	0.912192	-0.237304	0.0357143	3.04256e-11	0.023241	0.210786	0.912	0.912204	0.0035493	6	GATA4	0.982	1.024	0.677 - 1.547
cg16871763	8	NA	11537909	rs2898295	8	11595969	G	A	0.500994	0.141333	0.0461834	0.00221148	0.187427	0.0306496	9.64569e-10	0.754068	0.27554	0.006	0.00620594	8.44185e-08	20	GATA4	0.198	2.126	1.239 - 3.648
cg16879574	6	NA	18123047	rs4716195	6	17846951	C	T	0.194831	-0.266203	0.0588909	6.17597e-06	0.235383	0.0400605	4.21112e-09	-1.13094	0.315664	0.00034	0.00034003	0.00180131	14	NHLRC1	0.058	0.323	0.174 - 0.599
cg16879976	2	NA	153032884	rs7355335	2	153100680	C	A	0.252485	0.0824038	0.0520628	0.113472	-0.427692	0.0359342	1.1541e-32	-0.192671	0.122801	0.117	0.052261	0.000186968	20	STAM2	0.528	0.825	0.648 - 1.049
cg16886414	17	NA	78851149	rs2589142	17	78844262	A	G	0.245527	0.0401818	0.0553909	0.468193	-1.15347	0.0308817	2.41922e-305	-0.0348356	0.0480302	0.468	0.588853	0.131153	6	RPTOR	0.817	0.966	0.879 - 1.061
cg16892887	17	NA	78892212	rs1877926	17	78911041	T	C	0.331014	-0.0179603	0.0483026	0.71002	-0.404724	0.0332257	3.92285e-34	0.0443767	0.119403	0.71	0.827815	0.325729	13	RPTOR	0.928	1.045	0.827 - 1.321
cg16896879	17	NA	78778094	rs4969444	17	78780010	A	G	0.208748	-0.0154183	0.0582855	0.791371	-0.297405	0.0426404	3.06455e-12	0.0518427	0.196121	0.792	0.791517	NA	NA	RPTOR	0.956	1.053	0.717 - 1.547
cg16904399	10	NA	22902615	rs7093543	10	22892263	C	T	0.0874751	-0.1415	0.0773018	0.067177	-0.453196	0.0608601	9.58389e-14	0.312227	0.175648	0.075	0.0754746	0.0961985	16	PIP4K2A	0.484	1.366	0.968 - 1.928
cg16915659	10	NA	60032665	rs1867571	10	60038850	G	A	0.209742	0.0693501	0.0558545	0.214377	-0.342943	0.0379542	1.62931e-19	-0.20222	0.164399	0.219	0.218674	0.000405893	15	CISD1	0.643	0.817	0.592 - 1.127
cg16926920	1	NA	39174395	rs597563	1	39194716	T	C	0.11829	0.00299551	0.0675587	0.964634	-0.523265	0.0482301	2.00869e-27	-0.00572465	0.129111	0.965	0.809924	0.916493	3	RRAGC	0.993	0.994	0.772 - 1.281
cg16960046	7	NA	55053391	rs11238344	7	55065119	G	A	0.27833	-0.0198026	0.051752	0.701984	0.205648	0.03583	9.49329e-09	-0.0962937	0.252212	0.703	0.702612	0.390837	7	EGFR	0.927	0.908	0.554 - 1.489
cg16980736	17	NA	78789706	rs7215564	17	78737287	C	T	0.109344	-0.0506931	0.0730803	0.487894	-0.392936	0.0511184	1.50894e-14	0.129011	0.186741	0.49	0.489656	0.0180103	6	RPTOR	0.819	1.138	0.789 - 1.641
cg17010112	4	NA	77227123	rs1876535	4	77296600	C	T	0.4334	-0.0989399	0.0465949	0.0337198	-0.376484	0.0332308	9.39069e-30	0.2628	0.125918	0.037	0.101511	0.000752335	20	STBD1	0.349	1.301	1.016 - 1.665
cg17029694	20	NA	62166255	rs387098	20	62154594	G	A	0.166004	0.00521357	0.064492	0.935569	0.64739	0.0433936	2.47851e-50	0.00805321	0.0996199	0.936	0.93557	0.899467	5	PTK6	0.986	1.008	0.829 - 1.225
cg17037406	12	NA	133294835	rs10870483	12	133220670	G	A	0.434394	-0.0544882	0.0466871	0.243173	-0.205553	0.0317602	9.67004e-11	0.265081	0.230793	0.251	0.250734	0.00366098	14	PGAM5	0.681	1.304	0.829 - 2.049
cg17052885	17	NA	78896012	rs2271608	17	78899458	A	G	0.229622	0.126633	0.0585326	0.0305057	0.335441	0.039958	4.66565e-17	0.377512	0.180196	0.036	0.0361703	0.13415	9	RPTOR	0.349	1.459	1.025 - 2.077
cg17054691	17	NA	79813439	rs2070871	17	79805134	A	G	0.167992	-0.0225524	0.0597545	0.705863	0.247646	0.0414852	2.37978e-09	-0.0910671	0.241772	0.706	0.706422	NA	NA	P4HB	0.927	0.913	0.568 - 1.466
cg17060157	17	NA	78724127	rs4969230	17	78726261	C	T	0.374751	0.00290421	0.0469404	0.950666	-0.185943	0.0329032	1.59306e-08	-0.0156188	0.25246	0.951	0.950669	0.950385	14	RPTOR	0.989	0.985	0.6 - 1.615
cg17076667	10	NA	121418050	rs196341	10	121416611	T	C	0.252485	0.0295588	0.0523543	0.572352	-0.493176	0.0343929	1.23943e-46	-0.0599356	0.10624	0.573	0.687274	0.163806	20	BAG3	0.875	0.942	0.765 - 1.16
cg17127702	1	NA	226594323	rs2027440	1	226563859	C	T	0.154076	-0.0246926	0.0622951	0.691824	1.34969	0.0383945	1.04082e-270	-0.018295	0.0461581	0.692	0.159667	0.160939	18	PARP1	0.926	0.982	0.897 - 1.075
cg17133750	6	NA	168402302	rs9455929	6	168399960	T	C	0.33499	0.136278	0.04777	0.00433366	-0.741949	0.0307101	5.88835e-129	-0.183676	0.0648318	0.005	0.000856433	0.000510143	20	KIF25	0.185	0.832	0.733 - 0.945
cg17141626	6	NA	91321281	rs7754169	6	91313558	A	G	0.374751	0.0009995	0.0479165	0.983358	0.280881	0.0338682	1.10088e-16	0.00355844	0.170594	0.983	0.983358	0.494574	17	MAP3K7	0.993	1.004	0.718 - 1.402
cg17151991	19	NA	1207421	rs3764640	19	1207238	T	G	0.219682	-0.098716	0.0569559	0.08306	0.480955	0.0385	8.21818e-36	-0.20525	0.119557	0.086	0.0860237	NA	NA	STK11	0.484	0.814	0.644 - 1.03
cg17163767	22	NA	36682850	rs2269529	22	36684354	C	T	0.207753	0.0967312	0.0568615	0.0889107	-0.322099	0.0410953	4.58254e-15	-0.300315	0.180644	0.096	0.0964197	5.44675e-05	8	APOL1	0.498	0.741	0.52 - 1.055
cg17173639	6	NA	162384350	rs1784594	6	162382734	G	A	0.40159	-0.0525924	0.0466697	0.259782	-0.519742	0.0300539	5.25167e-67	0.101189	0.0899844	0.261	0.260792	0.396402	20	PARK2	0.686	1.106	0.928 - 1.32
cg17177006	3	NA	5232410	rs11926606	3	5181828	C	T	0.296223	-0.0119286	0.0507533	0.814185	-0.239356	0.0356576	1.91151e-11	0.0498362	0.212171	0.814	0.814296	0.687344	4	EDEM1	0.959	1.051	0.693 - 1.593
cg17180011	17	NA	78869278	rs2289766	17	78865824	G	A	0.154076	0.0782859	0.0632768	0.216014	0.552429	0.0435748	7.85989e-37	0.141712	0.115087	0.218	0.441268	0.580852	5	RPTOR	0.643	1.152	0.92 - 1.444
cg17183232	1	NA	20958590	rs1614627	1	20946756	A	C	0.0725646	-0.219401	0.0946679	0.0204718	-0.571229	0.0595961	9.24406e-22	0.384086	0.170502	0.024	0.0242799	0.000893412	7	PINK1	0.316	1.468	1.051 - 2.051
cg17233819	1	NA	45266782	rs263955	1	45340703	T	C	0.476143	0.0158733	0.0463456	0.731976	-0.267297	0.0325551	2.20097e-16	-0.0593846	0.173537	0.732	0.7322	0.181563	15	PLK3	0.937	0.942	0.671 - 1.324
cg17236870	4	NA	94122883	rs11933263	4	94156853	T	C	0.054672	0.00697561	0.0902008	0.938358	0.61903	0.0698594	7.92381e-19	0.0112686	0.145719	0.938	0.93836	0.631413	13	GRID2	0.987	1.011	0.76 - 1.346
cg17239761	22	NA	21213665	rs178070	22	21218339	G	A	0.350895	-0.0139029	0.0486519	0.77506	-0.276849	0.0350654	2.89815e-15	0.0502184	0.17585	0.775	0.775203	0.496668	9	SNAP29	0.95	1.052	0.745 - 1.484
cg17263206	5	NA	154071247	rs10039709	5	154090511	G	A	0.247515	0.0891591	0.0516232	0.0841474	-0.522748	0.0361205	1.81226e-47	-0.170558	0.0994541	0.086	0.139924	4.93844e-09	9	LARP1	0.484	0.843	0.694 - 1.025
cg17271974	1	NA	204462540	rs4951401	1	204537648	G	A	0.260437	0.116534	0.0518742	0.0246737	0.254868	0.0351315	4.02634e-13	0.457233	0.213069	0.032	0.0318776	9.16736e-06	9	PIK3C2B	0.349	1.58	1.04 - 2.399
cg17278466	17	NA	76798203	rs7218899	17	76739850	C	T	0.49503	0.0629398	0.0461436	0.172568	0.503341	0.0318463	2.86001e-56	0.125044	0.0920154	0.174	0.229027	1.74542e-06	20	USP36	0.598	1.133	0.946 - 1.357
cg17327115	8	NA	20112950	rs1042426	8	20078643	C	T	0.0874751	0.054773	0.0792365	0.489402	0.320264	0.0536456	2.37256e-09	0.171024	0.249063	0.492	0.492289	0.0791615	3	LZTS1	0.822	1.187	0.728 - 1.933
cg17335108	17	NA	66458055	rs918167	17	66436066	T	G	0.332008	-0.0158246	0.0488105	0.745783	0.218578	0.0345535	2.51963e-10	-0.0723981	0.223603	0.746	0.746105	0.559592	6	WIPI1	0.944	0.93	0.6 - 1.442
cg17346022	14	NA	35100095	rs3958	14	35070371	A	G	0.377734	0.0430595	0.0477155	0.366833	0.518293	0.0323264	7.50677e-58	0.0830795	0.0922086	0.368	0.577667	0.0233291	19	SNX6	0.772	1.087	0.907 - 1.302
cg17425144	1	NA	10567563	rs604814	1	10567122	G	A	0.472167	-0.0129162	0.0462255	0.779925	-0.921288	0.0268017	6.12683e-259	0.0140197	0.0501765	0.78	0.34304	0.752687	20	PEX14	0.952	1.014	0.919 - 1.119
cg17471939	1	NA	3600879	rs3765705	1	3597017	A	G	0.0516899	-0.149196	0.10005	0.135905	0.415945	0.0625509	2.93682e-11	-0.358692	0.246511	0.146	0.145648	NA	NA	TP73	0.558	0.699	0.431 - 1.133
cg17481012	8	NA	53578814	rs2360279	8	53501285	G	A	0.259443	0.0271657	0.0521768	0.602613	-0.604878	0.0342442	7.98727e-70	-0.044911	0.0862975	0.603	0.478375	0.820262	20	RB1CC1	0.89	0.956	0.807 - 1.132
cg17508639	1	NA	20959617	rs1689924	1	20934796	A	G	0.466203	0.0685928	0.0461104	0.136862	0.239496	0.0320504	7.86998e-14	0.286405	0.196309	0.145	0.144579	0.0443409	6	PINK1	0.556	1.332	0.906 - 1.957
cg17511541	4	NA	6986192	rs11546450	4	7032180	A	G	0.0864811	0.129272	0.0828196	0.118551	-0.714865	0.0564946	1.06748e-36	-0.180834	0.116732	0.121	0.121347	0.00648268	12	TBC1D14	0.535	0.835	0.664 - 1.049
cg17519280	5	NA	115175001	rs26534	5	115175701	A	G	0.428429	-0.0486652	0.0468921	0.299357	0.869499	0.0281951	7.94594e-209	-0.0559693	0.0539606	0.3	0.0183903	0.276624	20	ATG12	0.716	0.946	0.851 - 1.051
cg17519899	22	NA	36682868	rs4820230	22	36709539	G	A	0.345924	0.0292229	0.0484961	0.546786	-0.322075	0.0347385	1.83701e-20	-0.0907332	0.150892	0.548	0.526051	0.0395041	10	APOL1	0.861	0.913	0.679 - 1.228
cg17525411	12	NA	7341580	rs2290241	12	7341343	A	G	0.111332	-0.0923346	0.0778143	0.235385	0.584466	0.0532693	5.21596e-28	-0.157981	0.133914	0.238	0.238111	0.0478033	6	PEX5	0.672	0.854	0.657 - 1.11
cg17541002	12	NA	121714889	rs11615578	12	121714935	T	C	0.220676	-0.133189	0.0541028	0.0138251	0.216622	0.0378719	1.06616e-08	-0.614846	0.271907	0.024	0.0237446	0.262931	4	CAMKK2	0.313	0.541	0.317 - 0.921
cg17562697	6	NA	91321801	rs958395	6	91326299	A	C	0.337972	-0.00250313	0.0490322	0.959285	1.02985	0.0276859	7.44945e-303	-0.00243058	0.047611	0.959	0.643582	0.320579	20	MAP3K7	0.993	0.998	0.909 - 1.095
cg17576375	2	NA	105924659	rs2679876	2	105938107	T	C	0.276342	-0.0577351	0.0509416	0.257064	-0.235632	0.0258308	7.36552e-20	0.245022	0.217853	0.261	0.260711	0.0130773	15	TGFBRAP1	0.686	1.278	0.834 - 1.958
cg17578755	11	NA	1299291	rs6578285	11	1380764	T	C	0.0586481	0.165514	0.108123	0.12582	-0.562819	0.0842142	2.33794e-11	-0.29408	0.197085	0.136	0.135659	NA	NA	TOLLIP	0.548	0.745	0.506 - 1.097
cg17628491	17	NA	78867822	rs2289766	17	78865824	G	A	0.154076	0.0782859	0.0632768	0.216014	-1.41319	0.0332028	0	-0.0553966	0.0447948	0.216	0.696298	0.648277	6	RPTOR	0.643	0.946	0.867 - 1.033
cg17629870	5	NA	57756980	rs16888206	5	57774538	A	G	0.107356	-0.0886127	0.0782316	0.257342	-0.585186	0.0543404	4.82764e-27	0.151426	0.134424	0.26	0.259961	0.0517715	5	PLK2	0.686	1.163	0.894 - 1.514
cg17657820	13	NA	38784087	rs9576482	13	38803974	G	T	0.239563	-0.113329	0.0518323	0.0287823	0.299592	0.0376025	1.62128e-15	-0.378278	0.179406	0.035	0.0349877	0.00723256	7	UFM1	0.349	0.685	0.482 - 0.974
cg17661135	8	NA	32441430	rs4298457	8	32443374	G	T	0.264414	-0.0676586	0.0520997	0.194069	-0.285567	0.0371468	1.49995e-14	0.236927	0.185028	0.2	0.200371	0.00181318	8	NRG1	0.636	1.267	0.882 - 1.821
cg17665699	17	NA	19771612	rs157395	17	19724155	C	T	0.0337972	0.217907	0.141243	0.122884	-1.00231	0.0860107	2.20708e-31	-0.217405	0.142147	0.126	0.126156	0.37789	3	ULK2	0.542	0.805	0.609 - 1.063
cg17676428	11	NA	1314042	rs11024281	11	1395321	A	G	0.306163	0.0363319	0.0497449	0.465168	-0.339039	0.0343646	5.84803e-23	-0.107161	0.147125	0.466	0.811356	0.496473	15	TOLLIP	0.817	0.898	0.673 - 1.199
cg17706456	11	NA	5617367	rs3751006	11	5625847	A	G	0.413519	0.0676586	0.0475723	0.15496	0.52045	0.0325604	1.64812e-57	0.13	0.0917672	0.157	0.170046	0.00506236	20	TRIM6	0.569	1.139	0.951 - 1.363
cg17724175	1	NA	150552817	rs6655975	1	150542128	A	G	0.347913	-0.0692429	0.0482771	0.151492	0.740303	0.0313705	3.97319e-123	-0.0935333	0.065333	0.152	0.217736	6.70121e-05	20	MCL1	0.569	0.911	0.801 - 1.035
cg17732690	22	NA	32750734	rs7292474	22	32624064	T	C	0.128231	0.158712	0.0664142	0.0168608	0.329443	0.0480804	7.28716e-12	0.481759	0.213505	0.024	0.0240436	8.00693e-05	8	RFPL3	0.315	1.619	1.065 - 2.46
cg17831694	17	NA	78929900	rs7219318	17	78912354	T	C	0.437376	-0.0516091	0.0463242	0.265243	-0.361576	0.0321454	2.36561e-29	0.142734	0.128744	0.268	0.347123	0.0355288	20	RPTOR	0.689	1.153	0.896 - 1.484
cg17860962	6	NA	44214684	rs9472236	6	44206750	A	G	0.175944	0.133656	0.0607658	0.0278405	-0.269279	0.0413518	7.42052e-11	-0.496348	0.238186	0.037	0.0371725	NA	NA	HSP90AB1	0.349	0.609	0.382 - 0.971
cg17864156	17	NA	32582828	rs1024611	17	32579788	G	A	0.316103	0.0193867	0.0515444	0.70683	0.340947	0.0357965	1.65684e-21	0.0568613	0.151298	0.707	0.921367	0.787315	14	CCL2	0.928	1.059	0.787 - 1.424
cg17893399	10	NA	32345482	rs17487587	10	32333847	T	C	0.117296	-0.0241902	0.0702193	0.730474	0.303205	0.0471508	1.27155e-10	-0.0797817	0.231922	0.731	0.730845	0.608484	7	KIF5B	0.937	0.923	0.586 - 1.455
cg17900356	3	NA	53190593	rs6777221	3	53186700	G	A	0.115308	-0.0198026	0.0678005	0.770232	0.288885	0.0458994	3.09644e-10	-0.0685484	0.23495	0.77	0.770472	0.366333	3	PRKCD	0.95	0.934	0.589 - 1.48
cg17907911	1	NA	3617661	rs3765736	1	3616601	T	C	0.389662	0.0732505	0.0478013	0.125425	-0.433473	0.0330968	3.42093e-39	-0.168985	0.111028	0.128	0.128006	0.0246727	4	TP73	0.545	0.845	0.679 - 1.05
cg17910470	17	NA	76795278	rs4796817	17	76802648	T	C	0.223658	-0.0473013	0.0557582	0.396255	0.345755	0.0386037	3.3513e-19	-0.136806	0.161987	0.398	0.398363	0.880556	5	USP36	0.785	0.872	0.635 - 1.198
cg17933300	4	NA	141178298	rs1398186	4	141181146	C	T	0.0427435	0.0820781	0.112332	0.464978	0.442492	0.0683757	9.70502e-11	0.185491	0.255475	0.468	0.467801	0.186045	8	SCOC	0.817	1.204	0.73 - 1.986
cg17944572	7	NA	100888748	rs3757460	7	100881640	G	A	0.303181	0.0553013	0.0507146	0.275519	-0.307028	0.0362634	2.52626e-17	-0.180118	0.166543	0.279	0.05023	0.0169464	8	FIS1	0.701	0.835	0.603 - 1.158
cg17949455	19	NA	30208537	rs919359	19	30207097	G	T	0.393638	-0.0188218	0.0480275	0.695135	0.265437	0.0336352	2.98209e-15	-0.0709087	0.18116	0.695	0.695491	0.0293183	8	C19orf12	0.927	0.932	0.653 - 1.329
cg17954724	4	NA	151177137	rs10026518	4	151588483	A	G	0.026839	-0.147109	0.123674	0.234247	-0.478017	0.0792172	1.59694e-09	0.307748	0.263702	0.243	0.243197	0.000235787	13	LRBA	0.675	1.36	0.811 - 2.281
cg18004856	3	NA	46029278	rs4490404	3	46101371	T	C	0.238569	0.0806579	0.0540038	0.135291	-1.07993	0.0301739	1.5711e-280	-0.0746881	0.0500503	0.136	0.524128	6.99181e-05	20	FYCO1	0.548	0.928	0.841 - 1.024
cg18009322	6	NA	168417574	rs227237	6	168417645	A	G	0.164016	-0.065072	0.0632844	0.303834	0.368734	0.0461285	1.31037e-15	-0.176474	0.17304	0.308	0.0200262	0.420871	6	KIF25	0.724	0.838	0.597 - 1.177
cg18016138	11	NA	278421	rs4758633	11	219538	A	G	0.476143	-0.0824038	0.0465814	0.0768892	-0.251378	0.0328661	2.03252e-14	0.327808	0.190196	0.085	0.084793	0.00867318	9	NLRP6	0.484	1.388	0.956 - 2.015
cg18016565	1	NA	150552671	rs6655975	1	150542128	A	G	0.347913	-0.0692429	0.0482771	0.151492	0.259007	0.0336919	1.49992e-14	-0.267339	0.189609	0.159	0.291338	0.000949672	20	MCL1	0.569	0.765	0.528 - 1.11
cg18059933	8	NA	95962463	rs896854	8	95960511	T	C	0.460239	0.0276152	0.0462115	0.550118	1.01145	0.0266472	0	0.0273025	0.0456939	0.55	0.391904	0.0446366	20	TP53INP1	0.861	1.028	0.94 - 1.124
cg18068140	6	NA	18123164	rs7764074	6	18105573	T	C	0.0904573	-0.0111621	0.0804766	0.889687	-0.41962	0.0527006	1.68821e-15	0.0266005	0.191814	0.89	0.932712	0.064206	4	NHLRC1	0.982	1.027	0.705 - 1.496
cg18091083	17	NA	78819092	rs2672893	17	78827863	A	G	0.166998	-0.0680647	0.0631541	0.281143	-0.553307	0.041607	2.36451e-40	0.123014	0.114514	0.283	0.584254	0.410007	5	RPTOR	0.701	1.131	0.904 - 1.415
cg18106582	5	NA	53816023	rs2548612	5	53815495	A	C	0.4334	0.0276152	0.0463023	0.550901	0.980219	0.0272195	5.48864e-284	0.0281725	0.0472432	0.551	0.210435	0.0945897	20	SNX18	0.861	1.029	0.938 - 1.128
cg18107035	3	NA	10183274	rs1642739	3	10195485	A	C	0.127237	-0.0192848	0.0699796	0.782873	0.930651	0.0455366	7.77458e-93	-0.0207218	0.0752011	0.783	0.782892	0.207627	3	VHL	0.953	0.979	0.845 - 1.135
cg18117039	14	NA	75741733	rs1063169	14	75747118	T	G	0.150099	0.10616	0.0621569	0.0876482	0.775461	0.0425954	4.68671e-74	0.136899	0.0805067	0.089	0.18393	0.0230159	12	FOS	0.487	1.147	0.979 - 1.343
cg18147280	1	NA	10574359	rs2480777	1	10597551	T	C	0.314115	0.0227395	0.0496783	0.647143	0.42391	0.0339133	7.48418e-36	0.0536423	0.117269	0.647	0.380055	0.180661	20	PEX14	0.902	1.055	0.838 - 1.328
cg18150908	1	NA	39249425	rs2209477	1	39248886	C	T	0.205765	-0.0256677	0.0586758	0.661785	-0.569331	0.0432676	1.52379e-39	0.045084	0.103118	0.662	0.901955	0.963324	6	RRAGC	0.909	1.046	0.855 - 1.28
cg18163452	1	NA	63466707	rs11208093	1	63487473	C	T	0.429423	-0.0382587	0.0474873	0.420438	0.340508	0.0336928	5.18154e-24	-0.112358	0.139902	0.422	0.709973	0.494904	12	ATG4C	0.804	0.894	0.679 - 1.176
cg18177814	16	NA	50730881	rs9302752	16	50719103	T	C	0.254473	-0.0111621	0.052887	0.832844	0.292275	0.0349739	6.43674e-17	-0.0381904	0.181007	0.833	0.959679	0.915199	8	NOD2	0.963	0.963	0.675 - 1.372
cg18184769	1	NA	12039714	rs1540923	1	12032030	G	A	0.45825	-0.0295588	0.0462301	0.522573	-0.261442	0.0328585	1.76841e-15	0.113061	0.177397	0.524	0.52391	0.0415447	16	MFN2	0.842	1.12	0.791 - 1.585
cg18206424	6	NA	36629639	rs10807170	6	36629444	C	T	0.345924	0.149893	0.0477334	0.00168826	-0.25087	0.0335984	8.2203e-14	-0.597492	0.206413	0.004	0.00379593	0.000196339	13	CDKN1A	0.17	0.55	0.367 - 0.825
cg18226382	19	NA	3964369	rs3760895	19	3970435	A	G	0.190855	0.064851	0.0607465	0.285716	0.360139	0.0427839	3.84151e-17	0.180072	0.170026	0.29	0.289561	NA	NA	DAPK3	0.706	1.197	0.858 - 1.671
cg18232313	6	NA	18123232	rs7764074	6	18105573	T	C	0.0904573	-0.0111621	0.0804766	0.889687	-0.418574	0.0527511	2.10692e-15	0.026667	0.192293	0.89	0.932701	0.0320427	3	NHLRC1	0.982	1.027	0.705 - 1.497
cg18237047	7	NA	5276991	rs11971512	7	5280803	G	A	0.417495	0.020713	0.0466152	0.656797	-0.634809	0.0309329	1.36648e-93	-0.0326287	0.0734491	0.657	0.249939	0.0732885	6	WIPI2	0.906	0.968	0.838 - 1.118
cg18262801	16	NA	67270860	rs9931407	16	67290155	C	T	0.0328032	-0.157858	0.137765	0.251857	0.624727	0.100144	4.42359e-10	-0.252683	0.224209	0.26	0.259744	0.395953	8	TMEM208	0.686	0.777	0.501 - 1.205
cg18279180	1	NA	3614190	rs3737589	1	3662845	G	A	0.397614	-0.130151	0.0474101	0.00604709	-0.229108	0.0349458	5.52322e-11	0.568076	0.224342	0.011	0.00819795	2.82329e-06	6	TP73	0.232	1.765	1.137 - 2.74
cg18281910	1	NA	236635177	rs16833722	1	236635376	G	T	0.0646123	0.0641119	0.0946624	0.498235	-0.376856	0.0598004	2.94028e-10	-0.170123	0.252636	0.501	0.500698	NA	NA	LGALS8	0.828	0.844	0.514 - 1.384
cg18310639	1	NA	223904225	rs6693884	1	223909709	A	G	0.0974155	0.0129162	0.081171	0.873572	0.47039	0.056644	1.00392e-16	0.0274585	0.172593	0.874	0.873595	0.0501148	12	CAPN2	0.978	1.028	0.733 - 1.442
cg18319852	6	NA	168436099	rs2073632	6	168440640	A	G	0.0805169	-0.0156214	0.0820062	0.848925	0.763615	0.0542048	4.52713e-45	-0.0204572	0.107402	0.849	0.825951	0.0142127	13	KIF25	0.966	0.98	0.794 - 1.209
cg18322510	1	NA	236686618	rs2243527	1	236706780	C	T	0.259443	0.126584	0.0532924	0.017536	0.651784	0.0360595	4.99647e-73	0.194212	0.0824669	0.019	0.0353514	5.86902e-14	20	LGALS8	0.288	1.214	1.033 - 1.427
cg18356847	6	NA	149634176	rs6570963	6	149691355	T	G	0.481113	0.0401818	0.0461886	0.384327	0.398221	0.0323954	9.93682e-35	0.100903	0.116278	0.386	0.385515	0.0717449	20	TAB2	0.781	1.106	0.881 - 1.389
cg18373318	5	NA	53813164	rs2548612	5	53815495	A	C	0.4334	0.0276152	0.0463023	0.550901	0.676425	0.0315094	3.14081e-102	0.0408252	0.0684779	0.551	0.348743	0.147196	20	SNX18	0.861	1.042	0.911 - 1.191
cg18394118	12	NA	102270878	rs12319783	12	102322942	T	C	0.11332	0.0168571	0.0739534	0.819691	-0.537925	0.0524907	1.2082e-24	-0.0313373	0.137513	0.82	0.819735	0.544796	9	DRAM1	0.959	0.969	0.74 - 1.269
cg18405140	19	NA	1207644	rs3764640	19	1207238	T	G	0.219682	-0.098716	0.0569559	0.08306	0.487631	0.0386355	1.61093e-36	-0.20244	0.117897	0.086	0.0859634	NA	NA	STK11	0.484	0.817	0.648 - 1.029
cg18413339	17	NA	78519192	rs12937147	17	78526565	C	T	0.209742	0.013592	0.0574448	0.81296	-0.256696	0.0396835	9.89238e-11	-0.0529497	0.223935	0.813	0.813082	0.284899	7	RPTOR	0.959	0.948	0.611 - 1.471
cg18425700	17	NA	78925278	rs7224748	17	78929020	A	G	0.408549	0.001998	0.0468454	0.96598	-0.805745	0.029277	9.72741e-167	-0.00247969	0.0581393	0.966	0.807537	0.40736	16	RPTOR	0.993	0.998	0.89 - 1.118
cg18433086	1	NA	179199613	rs6672395	1	179130359	C	T	0.152087	-0.0372958	0.0647861	0.564834	0.257251	0.0443911	6.82783e-09	-0.144978	0.25308	0.567	0.566742	0.51827	6	ABL2	0.869	0.865	0.527 - 1.421
cg18436735	11	NA	125326173	rs666160	11	125326615	G	A	0.121272	-0.255417	0.0730461	0.000471131	0.579442	0.0516059	2.96378e-29	-0.440798	0.132034	0.00084	0.000842274	1.63277e-10	18	FEZ1	0.105	0.644	0.497 - 0.834
cg18456140	11	NA	67810268	rs11228150	11	67939573	C	T	0.137177	-0.0256677	0.0663515	0.698871	-0.481987	0.0450396	1.00244e-26	0.053254	0.137752	0.699	0.360631	0.424935	7	TCIRG1	0.927	1.055	0.805 - 1.382
cg18477674	10	NA	133793527	rs7098827	10	133798428	T	G	0.187873	-0.0010005	0.06432	0.987589	0.366698	0.0453326	6.0126e-16	-0.0027284	0.175403	0.988	0.987589	0.189542	3	BNIP3	0.993	0.997	0.707 - 1.406
cg18481342	11	NA	1782709	rs17571	11	1782594	A	G	0.0735586	-0.115186	0.0903727	0.202463	0.752408	0.0562842	9.29692e-41	-0.15309	0.120656	0.205	0.329761	0.989389	5	CTSD	0.639	0.858	0.677 - 1.087
cg18493761	11	NA	125386885	rs10893382	11	125323198	T	G	0.147117	0.0334348	0.0651426	0.607773	-0.46452	0.0445407	1.82607e-25	-0.0719772	0.140406	0.608	0.188025	0.0179076	20	FEZ1	0.89	0.931	0.707 - 1.225
cg18494902	15	NA	40398565	rs11637681	15	40387971	G	A	0.264414	0.00601807	0.0517022	0.907336	-0.510875	0.0356848	1.73053e-46	-0.0117799	0.101207	0.907	0.880053	0.334239	3	BMF	0.982	0.988	0.81 - 1.205
cg18554868	20	NA	62117537	rs310619	20	62127521	A	G	0.360835	-0.0164343	0.0484893	0.734665	0.269875	0.0337577	1.30139e-15	-0.0608961	0.179835	0.735	0.734894	NA	NA	EEF1A2	0.937	0.941	0.661 - 1.339
cg18567504	14	NA	68142077	rs3759763	14	68142940	G	A	0.411531	0.0560414	0.0470918	0.234028	-0.204503	0.0336305	1.19538e-09	-0.274038	0.234643	0.243	0.242851	0.144756	10	VTI1B	0.675	0.76	0.48 - 1.204
cg18584012	8	NA	82644373	rs1967328	8	82583771	T	G	0.318091	0.0207825	0.0501674	0.678682	-0.279934	0.0348919	1.033e-15	-0.0742408	0.179451	0.679	0.679085	0.7358	20	CHMP4C	0.92	0.928	0.653 - 1.32
cg18590995	1	NA	226558496	rs2027440	1	226563859	C	T	0.154076	-0.0246926	0.0622951	0.691824	0.379028	0.0462336	2.44224e-16	-0.0651472	0.164547	0.692	0.692165	0.099118	7	PARP1	0.926	0.937	0.679 - 1.294
cg18607849	17	NA	78803435	rs2589150	17	78823858	C	A	0.12326	0.104472	0.0708865	0.140537	-0.264441	0.047144	2.03249e-08	-0.395067	0.27716	0.154	0.154038	0.0170666	3	RPTOR	0.569	0.674	0.391 - 1.16
cg18651932	4	NA	77226974	rs1876535	4	77296600	C	T	0.4334	-0.0989399	0.0465949	0.0337198	-0.344208	0.0339549	3.77692e-24	0.287442	0.138306	0.038	0.104153	0.000262717	16	STBD1	0.349	1.333	1.016 - 1.748
cg18661379	10	NA	104393081	rs11594179	10	104392580	T	C	0.244533	0.0109399	0.0549778	0.842272	-0.41163	0.0369532	8.08115e-29	-0.026577	0.133583	0.842	0.465942	0.0169525	20	TRIM8	0.966	0.974	0.749 - 1.265
cg18673377	19	NA	58446898	rs257653	19	58456858	G	T	0.300199	0.00410843	0.0506252	0.93532	0.339902	0.0351773	4.34957e-22	0.0120871	0.148946	0.935	0.166003	0.146958	10	ZNF418	0.986	1.012	0.756 - 1.355
cg18689402	3	NA	4630986	rs2686623	3	4633816	G	T	0.127237	0.028914	0.0698708	0.679005	-1.93365	0.0314356	0	-0.014953	0.0361349	0.679	0.102425	0.460985	14	ITPR1	0.92	0.985	0.918 - 1.057
cg18703089	17	NA	45900981	rs2277693	17	45909183	G	T	0.354871	-0.0601539	0.0475805	0.206138	0.410235	0.0325109	1.67222e-36	-0.146633	0.116564	0.208	0.133285	0.128634	18	OSBPL7	0.639	0.864	0.687 - 1.085
cg18707028	14	NA	78112132	rs2886122	14	78117372	T	C	0.187873	0.14842	0.0577111	0.0101178	-1.55522	0.0217601	0	-0.0954333	0.037132	0.01	0.00493754	0.000268961	20	SPTLC2	0.23	0.909	0.845 - 0.978
cg18711369	17	NA	38081186	rs8067378	17	38051348	A	G	0.485089	0.0667236	0.0461184	0.147956	-0.649835	0.0306432	8.31068e-100	-0.102678	0.0711343	0.149	0.423642	0.000359361	20	ORMDL3	0.566	0.902	0.785 - 1.037
cg18733230	7	NA	4763182	rs11765781	7	4764861	G	A	0.329026	0.041343	0.0508601	0.416289	-0.222066	0.0360909	7.60531e-10	-0.186175	0.231022	0.42	0.420315	0.653729	3	FOXK1	0.802	0.83	0.528 - 1.306
cg18735146	13	NA	21140606	rs2497497	13	21220882	T	C	0.175944	-0.00210221	0.0583532	0.971262	-0.314422	0.0411151	2.05153e-14	0.00668595	0.185591	0.971	0.971262	0.077709	9	IFT88	0.993	1.007	0.7 - 1.448
cg18736831	11	NA	66036005	rs4930346	11	65993679	G	A	0.270378	-0.0305292	0.0507017	0.547085	-0.359855	0.0358675	1.09268e-23	0.0848375	0.141148	0.548	0.547805	0.199603	14	RAB1B	0.861	1.089	0.825 - 1.435
cg18758433	17	NA	78623601	rs7212142	17	78623941	A	G	0.415507	0.0246926	0.0467467	0.597346	0.237868	0.0330896	6.54578e-13	0.103808	0.197053	0.598	0.598332	0.545189	16	RPTOR	0.89	1.109	0.754 - 1.632
cg18764804	1	NA	226596668	rs2027440	1	226563859	C	T	0.154076	-0.0246926	0.0622951	0.691824	0.333171	0.046209	5.59161e-13	-0.0741139	0.187259	0.692	0.692265	0.0654388	5	PARP1	0.926	0.929	0.643 - 1.34
cg18780100	17	NA	78682785	rs7211818	17	78688903	G	A	0.237575	0.00722605	0.0556027	0.896599	-0.395277	0.0391008	5.03083e-24	-0.018281	0.140679	0.897	0.903821	0.786852	20	RPTOR	0.982	0.982	0.745 - 1.294
cg18814083	8	NA	27445941	rs17057419	8	27437388	G	A	0.153082	-0.0324672	0.0617279	0.598907	-0.441459	0.0447848	6.37145e-23	0.0735453	0.140026	0.599	0.524866	0.755511	6	CLU	0.89	1.076	0.818 - 1.416
cg18844029	6	NA	28885017	rs1474589	6	28321544	T	G	0.129225	-0.162284	0.0710062	0.0222841	-1.03792	0.0435863	2.45308e-125	0.156355	0.0687266	0.023	6.03708e-06	1.06629e-07	20	TRIM27	0.306	1.169	1.022 - 1.338
cg18845960	2	NA	37387350	rs12712526	2	37383315	G	A	0.489066	0.0538228	0.0460878	0.242875	-0.332123	0.0331204	1.15113e-23	-0.162057	0.139705	0.246	0.246052	0.0507561	20	EIF2AK2	0.678	0.85	0.647 - 1.118
cg18867653	5	NA	10760375	rs2930049	5	10699490	G	A	0.233598	-0.0459289	0.0543372	0.397967	0.427058	0.0390214	7.08422e-28	-0.107547	0.127615	0.399	0.817303	0.0137695	15	DAP	0.785	0.898	0.699 - 1.153
cg18890544	1	NA	242220538	rs4641297	1	242203795	A	G	0.266402	-0.0367677	0.0523966	0.482854	0.258205	0.037585	6.4251e-12	-0.142397	0.203982	0.485	0.485123	0.924398	6	MAP1LC3C	0.819	0.867	0.581 - 1.294
cg18934443	7	NA	149569776	rs3735333	7	149565163	A	G	0.395626	0.0009995	0.0477485	0.983299	-0.287422	0.0334417	8.34641e-18	-0.00347747	0.166127	0.983	0.983299	0.538574	6	ATP6V0E2	0.993	0.997	0.72 - 1.38
cg18940763	22	NA	29197846	rs2144922	22	28923317	G	A	0.115308	-0.00498754	0.0731831	0.945665	-0.333446	0.0510672	6.59657e-11	0.0149576	0.219487	0.946	0.945668	0.74157	9	XBP1	0.989	1.015	0.66 - 1.561
cg18944653	7	NA	81381353	rs2074725	7	81339304	A	C	0.196819	0.0421012	0.0577447	0.465945	0.341239	0.0396354	7.34195e-18	0.123378	0.169826	0.468	0.467537	0.0721998	7	HGF	0.817	1.131	0.811 - 1.578
cg18954047	6	NA	28889682	rs9468256	6	27895504	A	G	0.145129	-0.0202027	0.0666717	0.761876	-0.268392	0.0464602	7.61273e-09	0.0752732	0.248753	0.762	0.762193	0.0018631	20	TRIM27	0.95	1.078	0.662 - 1.756
cg19021383	11	NA	45922184	rs7121775	11	45864323	C	T	0.225646	-0.00598207	0.0543161	0.912303	0.871261	0.0354742	3.34952e-133	-0.00686599	0.0623426	0.912	0.796941	0.715797	15	MAPK8IP1	0.982	0.993	0.879 - 1.122
cg19060120	17	NA	78915878	rs7219318	17	78912354	T	C	0.437376	-0.0516091	0.0463242	0.265243	-0.58642	0.0313305	3.58296e-78	0.0880071	0.0791347	0.266	0.345283	0.00926386	19	RPTOR	0.689	1.092	0.935 - 1.275
cg19071367	11	NA	66036015	rs4930346	11	65993679	G	A	0.270378	-0.0305292	0.0507017	0.547085	0.194961	0.0342155	1.21204e-08	-0.156591	0.261509	0.549	0.549307	0.132725	3	RAB1B	0.861	0.855	0.512 - 1.428
cg19071544	7	NA	30504941	rs1558070	7	30503486	C	A	0.16501	-0.0907544	0.0602853	0.132217	0.482817	0.0416463	4.45675e-31	-0.187968	0.12591	0.135	0.135468	3.86229e-06	14	NOD1	0.548	0.829	0.647 - 1.061
cg19089985	20	NA	62127395	rs310619	20	62127521	A	G	0.360835	-0.0164343	0.0484893	0.734665	0.184534	0.0333372	3.10553e-08	-0.0890583	0.263258	0.735	0.735143	NA	NA	EEF1A2	0.937	0.915	0.546 - 1.533
cg19091403	14	NA	78108523	rs4903620	14	78108110	C	T	0.317097	0.00853633	0.0488124	0.861174	0.373902	0.0350633	1.50579e-26	0.0228304	0.130566	0.861	0.547	0.332032	20	SPTLC2	0.971	1.023	0.792 - 1.321
cg19095143	3	NA	51721872	rs2518461	3	51738101	A	G	0.0695825	-0.0693501	0.0946163	0.463582	0.879383	0.0628946	2.01193e-44	-0.0788622	0.107742	0.464	0.325281	0.0588191	13	TEX264	0.817	0.924	0.748 - 1.141
cg19105362	10	NA	71929497	rs870801	10	71929746	A	C	0.411531	0.0592119	0.0463877	0.201794	-0.310429	0.0324649	1.15523e-21	-0.190742	0.150757	0.206	0.205788	0.0313577	18	SAR1A	0.639	0.826	0.615 - 1.11
cg19114310	19	NA	19007545	rs1127821	19	19011244	C	T	0.484095	-0.0657877	0.0462401	0.154811	0.449175	0.0323409	7.41271e-44	-0.146463	0.103483	0.157	0.309192	0.171558	14	CERS1	0.569	0.864	0.705 - 1.058
cg19133883	20	NA	1447874	rs7262035	20	1397898	G	A	0.134195	-0.00895974	0.0654616	0.891133	-0.255118	0.0429232	2.78847e-09	0.03512	0.256662	0.891	0.891162	NA	NA	NSFL1C	0.982	1.036	0.626 - 1.713
cg19145710	2	NA	36758130	rs1523785	2	36737784	A	G	0.354871	-0.0121738	0.0492166	0.804636	-0.449363	0.0341532	1.5462e-39	0.0270913	0.109545	0.805	0.80467	0.0226988	20	FEZ2	0.959	1.027	0.829 - 1.274
cg19172575	8	NA	11567721	rs10088151	8	11565087	A	C	0.151093	0.121332	0.0652096	0.0627941	-0.370417	0.0455198	4.03594e-16	-0.327556	0.180587	0.07	0.146975	0.00184608	10	GATA4	0.465	0.721	0.506 - 1.027
cg19193136	2	NA	234157746	rs3792109	2	234184417	G	A	0.456262	-0.00895974	0.0461876	0.846187	-0.225709	0.0326396	4.67305e-12	0.039696	0.204714	0.846	0.846247	0.543447	12	ATG16L1	0.966	1.04	0.697 - 1.554
cg19205850	3	NA	128446370	rs9853945	3	128528630	G	A	0.117296	0.118558	0.072493	0.101957	0.596774	0.0524351	5.18841e-30	0.198665	0.122723	0.105	0.105487	0.0202245	16	RAB7A	0.516	1.22	0.959 - 1.551
cg19224645	1	NA	39282003	rs1886690	1	39285553	G	T	0.286282	-0.0266419	0.052063	0.608844	0.65187	0.0354566	1.73141e-75	-0.0408699	0.079898	0.609	0.608983	NA	NA	RRAGC	0.89	0.96	0.821 - 1.123
cg19230025	19	NA	35488496	rs6510461	19	35483679	A	G	0.284294	0.0207825	0.0503604	0.679844	-0.19322	0.0349525	3.23736e-08	-0.107559	0.261362	0.681	0.680684	NA	NA	GRAMD1A	0.922	0.898	0.538 - 1.499
cg19245612	12	NA	133295328	rs1043124	12	133346171	T	C	0.0755467	-0.0594316	0.0907944	0.512742	-0.58152	0.0653805	5.87356e-19	0.1022	0.156555	0.514	0.725269	0.547491	3	PGAM5	0.833	1.108	0.815 - 1.505
cg19249231	1	NA	236304341	rs10802285	1	236311886	T	C	0.271372	0.0620354	0.0504929	0.219223	0.413408	0.0349544	2.82795e-32	0.150058	0.122795	0.222	0.638606	0.534776	13	GPR137B	0.647	1.162	0.913 - 1.478
cg19252671	12	NA	12871110	rs2066827	12	12871099	G	T	0.242545	-0.0314987	0.0540218	0.559844	0.656989	0.0375545	1.58481e-68	-0.0479441	0.082272	0.56	0.560061	NA	NA	CDKN1B	0.864	0.953	0.811 - 1.12
cg19255136	3	NA	179529599	rs4855113	3	179524975	A	G	0.5	-0.0529789	0.0460981	0.250447	0.290341	0.0330007	1.39244e-18	-0.182471	0.160121	0.254	0.25446	0.0785637	12	USP13	0.686	0.833	0.609 - 1.14
cg19266387	3	NA	183596123	rs7644746	3	183596184	T	C	0.451292	-0.0226547	0.0465392	0.626409	0.214607	0.0324482	3.74501e-11	-0.105564	0.217445	0.627	0.62734	0.930998	12	PARL	0.893	0.9	0.588 - 1.378
cg19290902	6	NA	99396345	rs2747740	6	99464954	G	A	0.5	-0.123986	0.0461403	0.00720641	-0.203049	0.0315422	1.21564e-10	0.610622	0.246241	0.013	0.0131465	6.47566e-06	18	FBXL4	0.246	1.842	1.137 - 2.984
cg19300502	19	NA	4455863	rs11085074	19	4386352	G	A	0.265408	0.0939811	0.0531636	0.0770991	1.2499	0.0273019	0	0.0751911	0.0425661	0.077	0.02818	0.0732969	7	UBXN6	0.484	1.078	0.992 - 1.172
cg19302285	8	NA	98505008	rs10808356	8	98485861	C	T	0.229622	0.0778534	0.0543345	0.1519	0.329589	0.0386755	1.56941e-17	0.236213	0.167169	0.158	0.15765	NA	NA	MTDH	0.569	1.266	0.913 - 1.757
cg19314866	1	NA	223888956	rs2186006	1	223901545	C	T	0.140159	0.10159	0.0658895	0.123116	0.800031	0.0445837	5.3007e-72	0.126983	0.0826621	0.124	0.181276	0.0157863	20	CAPN2	0.542	1.135	0.966 - 1.335
cg19318393	1	NA	223936508	rs1222138	1	223931411	G	A	0.0964215	-0.0582689	0.0797396	0.464938	-0.438217	0.058322	5.7454e-14	0.132968	0.182822	0.467	0.563777	0.00486159	12	CAPN2	0.817	1.142	0.798 - 1.634
cg19328711	11	NA	63655895	rs3740636	11	63713239	G	A	0.441352	0.0512933	0.0462948	0.267874	0.176452	0.0316937	2.58528e-08	0.290692	0.26751	0.277	0.277186	0.00406299	7	MARK2	0.701	1.337	0.792 - 2.259
cg19346202	17	NA	18226511	rs7207123	17	18208544	A	G	0.323062	0.0353671	0.0492439	0.472632	-0.362733	0.0341339	2.23689e-26	-0.0975017	0.136068	0.474	0.473641	0.202973	13	SMCR8	0.819	0.907	0.695 - 1.184
cg19351166	2	NA	209133632	rs2084872	2	208969865	G	A	0.21173	0.0422814	0.0552282	0.443929	0.223098	0.0373643	2.35974e-09	0.18952	0.249578	0.448	0.358636	0.00510189	8	PIKFYVE	0.817	1.209	0.741 - 1.971
cg19393006	9	NA	135820767	rs7874234	9	135813001	T	C	0.207753	-0.00380724	0.0552636	0.945075	-0.865478	0.0353526	2.33503e-132	0.004399	0.0638535	0.945	0.904912	0.956259	20	TSC1	0.989	1.004	0.886 - 1.138
cg19394169	17	NA	78911674	rs7219318	17	78912354	T	C	0.437376	-0.0516091	0.0463242	0.265243	-0.931058	0.026525	6.47378e-270	0.0554306	0.0497794	0.265	0.385014	0.014951	20	RPTOR	0.689	1.057	0.959 - 1.165
cg19400926	6	NA	28889996	rs1474589	6	28321544	T	G	0.129225	-0.162284	0.0710062	0.0222841	-0.273353	0.0490291	2.47083e-08	0.59368	0.280739	0.034	0.0569554	0.000991444	14	TRIM27	0.349	1.811	1.044 - 3.139
cg19413251	10	NA	33265718	rs7908644	10	32923722	A	G	0.10338	-0.0824038	0.0793044	0.298766	-0.452985	0.0576497	3.91744e-15	0.181913	0.176595	0.303	0.302956	0.252594	9	ITGB1	0.718	1.2	0.849 - 1.696
cg19415743	11	NA	9336845	rs4537761	11	9323353	C	T	0.106362	-0.0382587	0.0837963	0.647982	1.4303	0.0554359	8.65589e-147	-0.0267488	0.0585958	0.648	0.4162	0.0407811	19	TMEM41B	0.902	0.974	0.868 - 1.092
cg19435526	19	NA	7965813	rs4804833	19	7970635	A	G	0.402584	-0.0754781	0.0470228	0.108463	0.350227	0.0325131	4.6735e-27	-0.215512	0.135746	0.112	0.2053	0.00204772	7	MAP2K7	0.525	0.806	0.618 - 1.052
cg19489503	10	NA	101298812	rs12415804	10	101317175	C	T	0.124254	-0.0353671	0.070388	0.615344	0.767864	0.0464415	2.08814e-61	-0.0460591	0.0917096	0.616	0.515905	0.317742	8	NKX2-3	0.892	0.955	0.798 - 1.143
cg19491420	4	NA	6890915	rs4579118	4	6891763	A	G	0.205765	0.0207825	0.0597454	0.727952	-0.32191	0.0431811	8.99416e-14	-0.0645599	0.185798	0.728	0.728236	0.295606	5	TBC1D14	0.937	0.937	0.651 - 1.349
cg19511844	17	NA	38084119	rs8067378	17	38051348	A	G	0.485089	0.0667236	0.0461184	0.147956	0.333341	0.0323734	7.28923e-25	0.200166	0.139711	0.152	0.151939	0.00183436	20	ORMDL3	0.569	1.222	0.929 - 1.606
cg19554257	12	NA	116996931	rs8181730	12	116999958	A	G	0.180915	0.0285875	0.0615249	0.642183	-0.287106	0.0428599	2.10273e-11	-0.0995712	0.214808	0.643	0.642981	0.0184925	3	MAP1LC3B2	0.898	0.905	0.594 - 1.379
cg19610519	11	NA	70073031	rs565473	11	70081665	T	C	0.295229	-0.00662188	0.0505232	0.895723	-0.261536	0.035275	1.22345e-13	0.0253192	0.193209	0.896	0.895739	0.0573772	9	FADD	0.982	1.026	0.702 - 1.498
cg19614157	2	NA	24150126	rs6731333	2	24113354	T	C	0.225646	0.0989399	0.0556325	0.0753291	0.383354	0.0385105	2.40985e-23	0.25809	0.147418	0.08	0.0799918	0.022922	20	UBXN2A	0.484	1.294	0.97 - 1.728
cg19645788	14	NA	105240170	rs2498804	14	105233095	A	C	0.323062	0.0852598	0.0493581	0.0841009	0.519326	0.0328466	2.62659e-56	0.164174	0.0956081	0.086	0.141721	0.00226264	8	AKT1	0.484	1.178	0.977 - 1.421
cg19671143	5	NA	53907133	rs10461413	5	53906103	A	G	0.0755467	0.177309	0.0799858	0.0266398	1.62832	0.0487506	1.32956e-244	0.108891	0.0492299	0.027	0.033333	0.00896033	18	SNX18	0.323	1.115	1.012 - 1.228
cg19679397	11	NA	70048852	rs10898847	11	70045922	A	G	0.364811	0.0009995	0.0471526	0.983088	-0.570622	0.0321406	1.60748e-70	-0.0017516	0.0826337	0.983	0.964658	0.733355	20	FADD	0.993	0.998	0.849 - 1.174
cg19708576	6	NA	44214097	rs9472236	6	44206750	A	G	0.175944	0.133656	0.0607658	0.0278405	-0.236961	0.0419065	1.56279e-08	-0.564041	0.275155	0.04	0.040374	NA	NA	HSP90AB1	0.363	0.569	0.332 - 0.976
cg19732795	2	NA	71160396	rs3771389	2	71153154	G	A	0.264414	0.0275768	0.0504747	0.584826	0.394702	0.0362083	1.14186e-27	0.0698675	0.128041	0.585	0.585297	0.480258	8	ATP6V1B1	0.883	1.072	0.834 - 1.378
cg19743044	1	NA	44115203	rs11210858	1	43978837	C	T	0.326044	-0.064851	0.0488574	0.184392	-0.630032	0.033815	1.77771e-77	0.102933	0.077744	0.186	0.33549	0.0962494	20	KDM4A	0.607	1.108	0.952 - 1.291
cg19744498	2	NA	208631081	rs4675713	2	208641908	C	A	0.45825	-0.115113	0.0463031	0.0129161	0.217302	0.033047	4.84743e-11	-0.529737	0.227802	0.02	0.0200494	0.0671775	4	FZD5	0.291	0.589	0.377 - 0.92
cg19746565	8	NA	11742488	rs904017	8	11735641	A	C	0.280318	0.136278	0.0500058	0.0064254	-0.230596	0.0347766	3.3391e-11	-0.590981	0.234456	0.012	0.0117138	0.0021791	16	CTSB	0.232	0.554	0.35 - 0.877
cg19757422	20	NA	35973064	rs6011959	20	35957835	A	G	0.240557	-0.0335568	0.0512313	0.512464	0.669749	0.0329756	1.0403e-91	-0.0501036	0.0765331	0.513	0.862029	0.0119157	9	SRC	0.833	0.951	0.819 - 1.105
cg19792194	11	NA	125353771	rs575206	11	125446354	A	G	0.104374	-0.0744003	0.0742448	0.316298	-0.433682	0.0566149	1.85617e-14	0.171555	0.172655	0.32	0.425106	0.0500891	10	FEZ1	0.729	1.187	0.846 - 1.665
cg19802458	7	NA	100888750	rs10255195	7	100897812	A	G	0.0596421	0.0237165	0.0973921	0.807606	-0.484857	0.068959	2.04922e-12	-0.0489144	0.200988	0.808	0.807719	0.548023	3	FIS1	0.959	0.952	0.642 - 1.412
cg19809988	7	NA	149569883	rs10807976	7	149583170	C	T	0.40159	-0.00299551	0.0473655	0.949573	-0.202654	0.0335336	1.50991e-09	0.0147814	0.233739	0.95	0.949576	0.693377	3	ATP6V0E2	0.989	1.015	0.642 - 1.605
cg19810457	5	NA	179674356	rs2112593	5	179700603	C	T	0.161034	0.0762333	0.0660944	0.248746	-0.259506	0.0445458	5.69024e-09	-0.293763	0.259637	0.258	0.257871	NA	NA	MAPK9	0.686	0.745	0.448 - 1.24
cg19825758	3	NA	182880692	rs1464574	3	182878838	T	C	0.432406	-0.0708517	0.0466406	0.128738	-0.269136	0.0314322	1.10505e-17	0.263256	0.176004	0.135	0.0836705	0.538677	5	LAMP3	0.548	1.301	0.922 - 1.837
cg19857461	17	NA	78703048	rs9901366	17	78661323	A	G	0.0815109	0.0256677	0.0848977	0.762395	-0.438536	0.0565372	8.72517e-15	-0.0585305	0.193741	0.763	0.76257	0.504856	11	RPTOR	0.95	0.943	0.645 - 1.379
cg19865425	1	NA	68569745	rs9436367	1	68569771	G	A	0.102386	-0.076961	0.0784869	0.326811	0.547342	0.049824	4.48764e-28	-0.140609	0.143967	0.329	0.32873	0.0547508	7	DIRAS3	0.739	0.869	0.655 - 1.152
cg19906672	4	NA	6918868	rs4689558	4	6920466	A	G	0.522863	-0.117771	0.04617	0.0107472	-0.262756	0.0323396	4.47637e-16	0.448214	0.18417	0.015	0.0287878	1.87563e-06	16	TBC1D14	0.264	1.566	1.091 - 2.246
cg19925512	22	NA	32750881	rs5998451	22	32762937	G	T	0.0994036	-0.121332	0.0717712	0.0909249	-0.82281	0.0508039	5.39908e-59	0.147461	0.0877008	0.093	0.142288	0.0204342	8	RFPL3	0.496	1.159	0.976 - 1.376
cg19939130	1	NA	158978468	rs9887904	1	158978596	A	C	0.131213	0.0401818	0.0681265	0.555317	-0.32991	0.0497939	3.46038e-11	-0.121796	0.207317	0.557	0.556876	0.0356072	4	IFI16	0.862	0.885	0.59 - 1.329
cg19967846	12	NA	133293493	rs5744738	12	133256904	T	C	0.434394	0.0506931	0.0465726	0.276386	-0.181919	0.031074	4.78806e-09	-0.278658	0.260395	0.285	0.284558	0.0233495	9	PGAM5	0.701	0.757	0.454 - 1.261
cg19998151	11	NA	267613	rs1983525	11	269147	C	T	0.489066	-0.0554347	0.0461845	0.230027	0.647907	0.0300328	3.20033e-103	-0.0855597	0.0713929	0.231	0.361107	0.000695404	12	NLRP6	0.663	0.918	0.798 - 1.056
cg19998400	2	NA	235875195	rs4429425	2	235867385	A	G	0.125249	-0.200648	0.0757644	0.00808941	-0.470182	0.0490477	9.13742e-22	0.426745	0.167175	0.011	0.0399999	0.439816	5	SH3BP4	0.232	1.532	1.104 - 2.126
cg20015424	20	NA	62122372	rs1757779	20	62118068	C	T	0.218688	0.0499258	0.0579735	0.389137	0.23748	0.0358764	3.60694e-11	0.210232	0.246177	0.393	0.393113	0.760329	3	EEF1A2	0.782	1.234	0.762 - 1.999
cg20039814	8	NA	95962383	rs896854	8	95960511	T	C	0.460239	0.0276152	0.0462115	0.550118	1.03213	0.0261485	0	0.0267556	0.0447782	0.55	0.721599	0.0328879	20	TP53INP1	0.861	1.027	0.941 - 1.121
cg20071624	7	NA	5258357	rs4724461	7	5261560	C	A	0.198807	-0.00796817	0.0557356	0.886319	0.226937	0.0392371	7.30569e-09	-0.0351117	0.245674	0.886	0.886353	NA	NA	WIPI2	0.982	0.965	0.597 - 1.563
cg20092376	4	NA	56023423	rs1547512	4	56022496	C	T	0.497018	0.0522411	0.0461671	0.257817	-0.550854	0.0315137	2.04094e-68	-0.0948365	0.0839854	0.259	0.258813	0.0317019	8	KDR	0.686	0.91	0.771 - 1.072
cg20099458	7	NA	5272275	rs4236378	7	5255294	T	C	0.166998	0.0285875	0.0581997	0.623287	0.465313	0.0422114	2.94727e-28	0.0614372	0.125201	0.624	0.639455	0.730524	5	WIPI2	0.892	1.063	0.832 - 1.359
cg20126656	17	NA	76801712	rs4796817	17	76802648	T	C	0.223658	-0.0473013	0.0557582	0.396255	-0.440291	0.0386072	3.97589e-30	0.107432	0.126989	0.398	0.397557	0.0263991	15	USP36	0.785	1.113	0.868 - 1.428
cg20143982	12	NA	7341252	rs2290241	12	7341343	A	G	0.111332	-0.0923346	0.0778143	0.235385	0.606427	0.052999	2.57126e-30	-0.15226	0.129004	0.238	0.237892	0.0869594	4	PEX5	0.672	0.859	0.667 - 1.106
cg20149168	1	NA	68512807	rs269330	1	68548590	T	C	0.0139165	0.0246926	0.213959	0.908122	0.987834	0.179606	3.79759e-08	0.0249967	0.216642	0.908	0.908142	0.182159	3	DIRAS3	0.982	1.025	0.671 - 1.568
cg20151207	17	NA	57696971	rs10515171	17	57747539	G	T	0.0994036	-0.14842	0.0766387	0.0527919	-0.778601	0.0564412	2.73542e-43	0.190624	0.0993965	0.055	0.0551347	0.000141914	15	CLTC	0.421	1.21	0.996 - 1.47
cg20154457	12	NA	7345261	rs7954087	12	7351076	G	A	0.214712	0.062301	0.0567119	0.271963	0.795789	0.0379603	1.40629e-97	0.0782883	0.0713628	0.273	0.507734	0.478991	12	PEX5	0.695	1.081	0.94 - 1.244
cg20155875	17	NA	66452567	rs1030098	17	66440514	C	T	0.367793	0.0177567	0.0474019	0.707959	-0.32769	0.0334773	1.2628e-22	-0.0541876	0.144761	0.708	0.708163	0.540416	8	WIPI1	0.928	0.947	0.713 - 1.258
cg20173014	17	NA	80541737	rs4789799	17	80533079	T	C	0.371769	-0.00551518	0.0481214	0.908755	0.228443	0.0336323	1.10321e-11	-0.0241425	0.21068	0.909	0.908767	0.36064	5	FOXK2	0.982	0.976	0.646 - 1.475
cg20240347	1	NA	204465584	rs4951401	1	204537648	G	A	0.260437	0.116534	0.0518742	0.0246737	0.864094	0.0311069	7.95422e-170	0.134863	0.0602291	0.025	0.112453	7.35692e-06	20	PIK3C2B	0.322	1.144	1.017 - 1.288
cg20245362	7	NA	127911367	rs7811892	7	127923778	T	C	0.45328	0.0741794	0.0464933	0.110604	-0.908882	0.0268096	6.35577e-252	-0.0816161	0.051211	0.111	0.373072	0.317581	9	LEP	0.524	0.922	0.834 - 1.019
cg20254718	20	NA	1371017	rs747611	20	1363295	A	C	0.190855	-0.15642	0.0612733	0.0106853	0.374302	0.0429804	3.07474e-18	-0.417898	0.170589	0.014	0.0142959	3.48406e-05	15	FKBP1A	0.258	0.658	0.471 - 0.92
cg20274009	20	NA	32450846	rs6119407	20	32403641	G	A	0.361829	0.0821867	0.0484723	0.0899731	0.192345	0.0344218	2.29864e-08	0.427288	0.263353	0.105	0.104698	0.627986	4	CHMP4B	0.516	1.533	0.915 - 2.569
cg20303331	17	NA	36945575	rs764190	17	36916599	A	G	0.084493	0.00399202	0.0929315	0.965736	-0.68587	0.0590186	3.21384e-31	-0.00582037	0.135495	0.966	0.559738	0.0489472	10	PIP4K2B	0.993	0.994	0.762 - 1.297
cg20306863	1	NA	3593812	rs3765736	1	3616601	T	C	0.389662	0.0732505	0.0478013	0.125425	-0.224986	0.0337133	2.49743e-11	-0.325577	0.217992	0.135	0.267995	NA	NA	TP73	0.548	0.722	0.471 - 1.107
cg20327784	17	NA	73703307	rs3744000	17	73704333	C	T	0.403579	0.0739695	0.0467914	0.113916	0.209517	0.0336136	4.57301e-10	0.353048	0.230401	0.125	0.125443	2.40423e-05	5	ITGB4	0.542	1.423	0.906 - 2.236
cg20341089	10	NA	121447367	rs1008727	10	121446251	T	G	0.406561	0.105261	0.0470138	0.0251599	0.594361	0.0310978	1.98018e-81	0.177099	0.0796406	0.026	0.218496	0.00150849	18	BAG3	0.322	1.194	1.021 - 1.395
cg20349812	7	NA	4764941	rs6973046	7	4765018	G	A	0.461233	0.00994933	0.0462942	0.829833	-0.433839	0.0321202	1.42703e-41	-0.0229332	0.106722	0.83	0.556794	0.221968	4	FOXK1	0.961	0.977	0.793 - 1.205
cg20372230	7	NA	127911967	rs7811892	7	127923778	T	C	0.45328	0.0741794	0.0464933	0.110604	-0.611459	0.0306726	2.02144e-88	-0.121315	0.0762798	0.112	0.274159	0.382895	9	LEP	0.524	0.886	0.763 - 1.029
cg20396069	17	NA	46908122	rs178467	17	46950869	G	A	0.187873	0.0362491	0.0634908	0.568044	0.247874	0.0443996	2.36687e-08	0.14624	0.257478	0.57	0.570054	0.216697	6	CALCOCO2	0.872	1.157	0.699 - 1.917
cg20401130	2	NA	218894951	rs7561262	2	218914824	G	A	0.421471	0.040822	0.0471801	0.386908	0.245994	0.0326616	5.01272e-14	0.165947	0.193056	0.39	0.390018	0.0320094	11	RUFY4	0.781	1.181	0.809 - 1.723
cg20416037	12	NA	57984712	rs11613457	12	58012233	A	G	0.0656064	0.0207825	0.0931377	0.823429	-0.384974	0.0606204	2.14517e-10	-0.0539841	0.242081	0.824	0.170694	0.272126	5	PIP4K2C	0.959	0.947	0.59 - 1.523
cg20430816	4	NA	77228354	rs1876535	4	77296600	C	T	0.4334	-0.0989399	0.0465949	0.0337198	-0.193013	0.0335113	8.42948e-09	0.512607	0.257291	0.046	0.0463357	0.000285647	11	STBD1	0.385	1.67	1.008 - 2.765
cg20471783	12	NA	50157085	rs12316284	12	50158866	A	G	0.100398	0.0139029	0.0739985	0.85097	0.82962	0.0503167	4.47728e-61	0.0167582	0.0892015	0.851	0.522786	0.15478	13	TMBIM6	0.967	1.017	0.854 - 1.211
cg20478089	14	NA	35099711	rs6571668	14	35110512	C	T	0.426441	-0.0119286	0.0466947	0.798368	0.281097	0.032662	7.54927e-18	-0.0424359	0.166189	0.798	0.798455	0.00542372	13	SNX6	0.958	0.958	0.692 - 1.327
cg20498962	7	NA	150705760	rs743507	7	150707488	C	T	0.285288	0.0945305	0.0547928	0.084485	-0.222265	0.0382083	5.98498e-09	-0.425306	0.257134	0.098	0.0981221	0.182298	5	ATG9B	0.5	0.654	0.395 - 1.082
cg20502501	17	NA	78809403	rs746405	17	78812175	G	T	0.420477	0.0410304	0.0471801	0.384489	1.04053	0.0246835	0	0.0394322	0.045352	0.385	0.322867	0.345508	18	RPTOR	0.781	1.04	0.952 - 1.137
cg20545721	8	NA	144925333	rs11778556	8	144927272	T	C	0.284294	0.0129162	0.0501633	0.796806	0.586833	0.0335979	2.58361e-68	0.02201	0.0854907	0.797	0.963702	0.137661	7	NRBP2	0.957	1.022	0.865 - 1.209
cg20571333	3	NA	5229215	rs341967	3	5273247	A	G	0.227634	-0.0681718	0.0557641	0.221517	0.22697	0.0376053	1.58389e-09	-0.300356	0.250678	0.231	0.23085	NA	NA	EDEM1	0.663	0.741	0.453 - 1.21
cg20592836	20	NA	33292126	rs6120708	20	33335526	A	G	0.393638	0.0440169	0.0468848	0.347818	1.35488	0.013959	0	0.0324877	0.034606	0.348	0.559091	0.0911415	20	TP53INP2	0.752	1.033	0.965 - 1.106
cg20608990	2	NA	202097607	rs3769825	2	202111380	A	G	0.469185	-0.0513986	0.046236	0.266285	-0.364526	0.0328072	1.10688e-28	0.141001	0.127472	0.269	0.538375	0.0338536	20	CASP8	0.689	1.151	0.897 - 1.478
cg20610891	12	NA	52463737	rs11521	12	52471159	T	C	0.22167	-0.0115666	0.056809	0.838662	0.272279	0.0393105	4.3178e-12	-0.0424807	0.208733	0.839	0.838731	0.262393	4	C12orf44	0.966	0.958	0.637 - 1.443
cg20618651	4	NA	56718365	rs6824915	4	56706623	T	C	0.295229	-0.0439519	0.0501014	0.380346	-0.219197	0.035254	5.04654e-10	0.200513	0.230832	0.385	0.385036	0.00452306	5	EXOC1	0.781	1.222	0.777 - 1.921
cg20620047	6	NA	25993143	rs2013063	6	25994098	T	C	0.437376	-0.12897	0.0469186	0.00598133	0.576078	0.0285735	2.14355e-90	-0.223876	0.0821984	0.006	2.29241e-06	2.16469e-10	20	TRIM38	0.198	0.799	0.68 - 0.939
cg20641026	10	NA	22906638	rs1750775	10	22938848	C	T	0.307157	-0.0139029	0.0500643	0.781242	0.301844	0.0284894	3.1441e-26	-0.0460598	0.165918	0.781	0.781315	0.19291	20	PIP4K2A	0.953	0.955	0.69 - 1.322
cg20673075	8	NA	99838488	rs2922066	8	99901622	A	G	0.307157	0.0459289	0.0502484	0.360697	-0.560554	0.0337536	6.17421e-62	-0.0819348	0.0897762	0.361	0.628804	0.0449252	20	STK3	0.764	0.921	0.773 - 1.099
cg20675869	3	NA	12750130	rs12637499	3	12756946	C	T	0.452286	-0.0554347	0.0464577	0.23278	-0.191533	0.0313697	1.02371e-09	0.289426	0.247146	0.242	0.241568	0.0126428	8	RAF1	0.675	1.336	0.823 - 2.168
cg20695562	1	NA	78225636	rs11801808	1	78054223	T	C	0.0536779	-0.127038	0.0931351	0.172562	1.75433	0.045928	0	-0.0724139	0.0531225	0.173	0.186207	0.687422	14	USP33	0.598	0.93	0.838 - 1.032
cg20710824	17	NA	80560593	rs3752821	17	80554346	T	C	0.163022	-0.0381173	0.0644214	0.55406	0.300829	0.0429854	2.58887e-12	-0.126707	0.21491	0.555	0.55547	0.0916623	5	FOXK2	0.861	0.881	0.578 - 1.342
cg20725256	12	NA	133294261	rs10870483	12	133220670	G	A	0.434394	-0.0544882	0.0466871	0.243173	-0.469154	0.0307435	1.40701e-52	0.116141	0.099804	0.245	0.709645	0.00152098	20	PGAM5	0.675	1.123	0.924 - 1.366
cg20730432	3	NA	5175041	rs6803009	3	5210178	A	G	0.32505	-0.0129839	0.0509734	0.79894	-0.195743	0.0330906	3.31128e-09	0.0663312	0.260651	0.799	0.799122	0.86103	3	ARL8B	0.958	1.069	0.641 - 1.781
cg20742009	3	NA	182879817	rs10513791	3	182862976	T	G	0.082505	-0.163932	0.0876838	0.061542	0.558069	0.0622465	3.08952e-19	-0.293748	0.1605	0.067	0.0638415	0.303768	15	LAMP3	0.462	0.745	0.544 - 1.021
cg20768358	1	NA	3574999	rs2821017	1	3520871	A	G	0.351889	0.0657877	0.0484825	0.174801	-0.357417	0.0339373	6.17004e-26	-0.184064	0.136768	0.178	0.28623	0.141561	5	TP73	0.605	0.832	0.636 - 1.088
cg20795401	2	NA	173291908	rs9287950	2	173062159	A	C	0.202783	-0.119347	0.0579077	0.0393043	0.281596	0.0406236	4.15405e-12	-0.423823	0.214538	0.048	0.0482095	0.000198711	13	ITGA6	0.388	0.655	0.43 - 0.997
cg20801110	15	NA	75136007	rs8025170	15	75170983	A	G	0.153082	-0.081861	0.0646305	0.205298	0.355338	0.046863	3.3903e-14	-0.230375	0.184405	0.212	0.211559	0.019474	10	ULK3	0.643	0.794	0.553 - 1.14
cg20802392	1	NA	150780684	rs4970926	1	150673684	T	C	0.526839	0.0962189	0.046722	0.0394567	0.243257	0.0326439	9.20491e-14	0.395544	0.199268	0.047	0.0471462	7.27025e-06	20	CTSK	0.385	1.485	1.005 - 2.195
cg20817941	1	NA	150780718	rs7412746	1	150860471	C	T	0.477137	0.0830556	0.0460449	0.0712633	0.233809	0.0322044	3.86604e-13	0.355228	0.202921	0.08	0.0800191	7.67117e-05	20	CTSK	0.484	1.427	0.958 - 2.123
cg20855565	1	NA	248020350	rs11204522	1	248016772	T	C	0.260437	0.0582689	0.0522148	0.264445	0.23809	0.0371693	1.49827e-10	0.244735	0.22261	0.272	0.271599	0.745224	12	TRIM58	0.694	1.277	0.826 - 1.976
cg20865778	11	NA	67811265	rs2511439	11	67854035	T	C	0.114314	-0.0272684	0.0749473	0.715982	0.839846	0.0532228	4.28419e-56	-0.0324683	0.089263	0.716	0.985372	0.490621	10	TCIRG1	0.931	0.968	0.813 - 1.153
cg20869844	7	NA	140103726	rs9640465	7	140096157	C	T	0.0964215	0.0277824	0.0723738	0.701072	-0.457199	0.051764	1.02485e-18	-0.0607666	0.158448	0.701	0.910479	0.00354777	6	RAB19	0.927	0.941	0.69 - 1.284
cg20916523	3	NA	10184584	rs1642739	3	10195485	A	C	0.127237	-0.0192848	0.0699796	0.782873	0.607487	0.0467973	1.56338e-38	-0.0317452	0.115221	0.783	0.504257	0.214561	3	VHL	0.953	0.969	0.773 - 1.214
cg20929476	15	NA	56284168	rs9920283	15	56270362	C	A	0.351889	0.0796928	0.0492341	0.105523	-0.295835	0.0341881	5.00966e-18	-0.269383	0.169311	0.112	0.169005	0.290192	14	NEDD4	0.524	0.764	0.548 - 1.064
cg20937981	17	NA	78679630	rs4062178	17	78676905	C	T	0.180915	-0.0353671	0.059155	0.549925	0.357963	0.0417439	9.88884e-18	-0.0988009	0.165655	0.551	0.550892	0.601479	11	RPTOR	0.861	0.906	0.655 - 1.253
cg21012647	2	NA	201981814	rs17384203	2	202489109	C	T	0.0904573	-0.134531	0.0775232	0.0826763	0.332382	0.0563594	3.68971e-09	-0.404749	0.243123	0.096	0.0779152	0.243659	5	CFLAR	0.497	0.667	0.414 - 1.074
cg21014238	11	NA	117014871	rs500389	11	117100594	G	A	0.424453	0.102033	0.0469696	0.0298315	0.395319	0.0319583	3.8055e-35	0.258103	0.120633	0.032	0.0323889	1.81328e-07	20	PAFAH1B2	0.349	1.294	1.022 - 1.64
cg21016177	17	NA	74100207	rs7207208	17	73820935	A	G	0.0238569	-0.248205	0.149556	0.0969924	0.732828	0.131921	2.77496e-08	-0.338695	0.212994	0.112	0.111798	NA	NA	EXOC7	0.524	0.713	0.469 - 1.082
cg21023126	22	NA	32870150	rs9606958	22	32864879	A	G	0.26839	-0.0332466	0.0509689	0.514213	0.687722	0.0339013	1.70967e-91	-0.0483431	0.074151	0.514	0.194017	0.00177288	9	FBXO7	0.833	0.953	0.824 - 1.102
cg21049762	11	NA	67805456	rs10791957	11	67867548	C	A	0.440358	-0.0334348	0.0466367	0.473423	0.1876	0.0315245	2.66644e-09	-0.178224	0.250394	0.477	0.476605	0.282744	5	TCIRG1	0.819	0.837	0.512 - 1.367
cg21049825	12	NA	102248833	rs7299061	12	102241500	T	C	0.487078	0.0468836	0.0463418	0.311686	0.590435	0.03215	2.50399e-75	0.0794051	0.0786065	0.312	0.476614	0.0623173	20	DRAM1	0.725	1.083	0.928 - 1.263
cg21071793	3	NA	11421381	rs2454511	3	11489133	T	C	0.166998	0.0506931	0.062592	0.417999	-0.461531	0.0457872	6.77768e-24	-0.109837	0.136055	0.419	0.504281	0.00087782	12	ATG7	0.801	0.896	0.686 - 1.17
cg21091547	6	NA	36645500	rs4714000	6	36637597	T	C	0.137177	0.110647	0.0672861	0.100088	-0.798154	0.0465035	4.99766e-66	-0.138629	0.0846882	0.102	0.0397954	0.00238166	6	CDKN1A	0.507	0.871	0.737 - 1.028
cg21093005	17	NA	80541915	rs4789799	17	80533079	T	C	0.371769	-0.00551518	0.0481214	0.908755	0.21908	0.0333272	4.91063e-11	-0.0251742	0.219685	0.909	0.908768	0.536203	6	FOXK2	0.982	0.975	0.634 - 1.5
cg21100734	2	NA	208634189	rs4675713	2	208641908	C	A	0.45825	-0.115113	0.0463031	0.0129161	-0.345274	0.031425	4.40169e-28	0.333396	0.137495	0.015	0.0153177	0.146824	6	FZD5	0.267	1.396	1.066 - 1.827
cg21110337	12	NA	113671028	rs2303620	12	113707388	A	G	0.0914513	0.101654	0.0895558	0.256337	-0.756326	0.0621137	4.14835e-34	-0.134405	0.118922	0.258	0.258396	0.817024	8	TPCN1	0.686	0.874	0.692 - 1.104
cg21113923	20	NA	360750	rs6037475	20	358935	C	T	0.345924	0.0481404	0.0480649	0.316551	-0.409702	0.0321069	2.72238e-37	-0.117501	0.117678	0.318	0.318037	0.0105161	8	TRIB3	0.726	0.889	0.706 - 1.12
cg21120678	7	NA	140103973	rs9640465	7	140096157	C	T	0.0964215	0.0277824	0.0723738	0.701072	-0.454557	0.0515657	1.19576e-18	-0.0611197	0.159369	0.701	0.896482	0.00348962	5	RAB19	0.927	0.941	0.688 - 1.286
cg21134096	7	NA	151217883	rs6972955	7	151171662	T	G	0.479125	-0.0522411	0.046226	0.258424	-0.192971	0.0321065	1.8513e-09	0.27072	0.243747	0.267	0.266715	0.139757	9	RHEB	0.689	1.311	0.813 - 2.114
cg21143224	17	NA	78725470	rs11150744	17	78756696	C	A	0.233598	0.0246001	0.0554631	0.657375	-0.815866	0.0352088	8.6863e-119	-0.0301521	0.0679931	0.657	0.229276	0.118707	20	RPTOR	0.906	0.97	0.849 - 1.109
cg21144988	4	NA	186086650	rs2046535	4	186070432	T	C	0.525845	-0.0119714	0.0461902	0.795499	-0.226668	0.0321615	1.81781e-12	0.0528147	0.203917	0.796	0.795634	0.64873	15	SLC25A4	0.957	1.054	0.707 - 1.572
cg21150390	11	NA	1784413	rs7938305	11	1760556	T	G	0.253479	-0.0569937	0.0526658	0.279174	0.545754	0.0354761	2.10563e-53	-0.104431	0.0967394	0.28	0.291528	0.333964	6	CTSD	0.701	0.901	0.745 - 1.089
cg21162977	9	NA	19050395	rs7030400	9	19014645	A	C	0.0944334	0.0266419	0.0742774	0.719834	0.318715	0.0530626	1.89685e-09	0.0835916	0.233468	0.72	0.720311	0.674633	18	RRAGA	0.932	1.087	0.688 - 1.718
cg21165137	11	NA	67810310	rs2075609	11	67816936	G	A	0.259443	0.0187752	0.054076	0.728441	0.516004	0.0358112	4.54234e-47	0.0363857	0.104828	0.729	0.728517	0.572242	14	TCIRG1	0.937	1.037	0.844 - 1.274
cg21167643	1	NA	223937196	rs1222138	1	223931411	G	A	0.0964215	-0.0582689	0.0797396	0.464938	-0.386986	0.0581806	2.90195e-11	0.150571	0.207293	0.468	0.467612	0.00519959	9	CAPN2	0.817	1.162	0.774 - 1.745
cg21180703	9	NA	90273181	rs3118846	9	90256827	G	A	0.474155	-0.0925792	0.0462134	0.0451453	-0.237154	0.0322334	1.8755e-13	0.390376	0.201961	0.053	0.12451	0.00244808	4	DAPK1	0.42	1.478	0.995 - 2.195
cg21195231	9	NA	139240119	rs10870149	9	139254897	A	G	0.484095	0.0207825	0.046109	0.652187	0.288337	0.0322696	4.06262e-19	0.072077	0.160117	0.653	0.6526	0.612898	10	GPSM1	0.903	1.075	0.785 - 1.471
cg21195376	1	NA	204449827	rs4951401	1	204537648	G	A	0.260437	0.116534	0.0518742	0.0246737	0.511146	0.0343344	3.98632e-50	0.227986	0.102635	0.026	0.0666386	4.28726e-05	19	PIK3C2B	0.322	1.256	1.027 - 1.536
cg21200382	7	NA	140103764	rs12539339	7	140097554	G	A	0.0974155	0.0224501	0.0751506	0.765142	1.23687	0.0460312	4.88825e-159	0.0181507	0.0607624	0.765	0.266433	0.115788	4	RAB19	0.95	1.018	0.904 - 1.147
cg21202276	1	NA	226599374	rs2293464	1	226576296	A	G	0.16998	0.0139029	0.0606087	0.818568	-0.5764	0.0418557	3.80187e-43	-0.0241202	0.105165	0.819	0.818592	0.359031	7	PARP1	0.959	0.976	0.794 - 1.2
cg21226938	9	NA	139384074	rs10870070	9	139374952	A	C	0.144135	-0.016536	0.0608687	0.785878	0.361077	0.0420069	8.27976e-18	-0.0457964	0.16866	0.786	0.785983	0.133774	6	SEC16A	0.955	0.955	0.686 - 1.329
cg21228500	14	NA	78108468	rs4903620	14	78108110	C	T	0.317097	0.00853633	0.0488124	0.861174	0.411787	0.0346529	1.44753e-32	0.02073	0.118551	0.861	0.542291	0.274562	20	SPTLC2	0.971	1.021	0.809 - 1.288
cg21230547	12	NA	866289	rs3858703	12	863517	G	A	0.298211	0.0259334	0.0496077	0.601135	0.226158	0.0358567	2.84017e-10	0.114669	0.220102	0.602	0.602379	0.41029	7	WNK1	0.89	1.122	0.729 - 1.726
cg21238619	17	NA	78079768	rs12952612	17	78071052	T	C	0.238569	-0.13376	0.0537618	0.0128459	0.765563	0.0342045	5.90099e-111	-0.174721	0.0706577	0.013	0.143518	8.34085e-11	16	GAA	0.249	0.84	0.731 - 0.964
cg21243064	9	NA	139371233	rs1127162	9	139335206	C	T	0.125249	0.0398849	0.0674884	0.554528	-1.77122	0.0225928	0	-0.0225183	0.0381038	0.555	0.611421	0.16492	10	SEC16A	0.861	0.978	0.907 - 1.054
cg21249771	2	NA	242484705	rs10175075	2	242486521	T	C	0.484095	-0.111602	0.0468803	0.0172857	0.363668	0.0331467	5.24219e-28	-0.306879	0.131909	0.02	0.0406096	0.193591	7	BOK	0.291	0.736	0.568 - 0.953
cg21249829	9	NA	117349316	rs10982317	9	117349653	A	G	0.166998	0.0497421	0.0601797	0.408487	0.321041	0.0427015	5.55066e-14	0.15494	0.188581	0.411	0.411299	0.518646	5	ATP6V1G1	0.797	1.168	0.807 - 1.69
cg21327887	17	NA	43971928	rs415430	17	44859144	C	T	0.2167	0.160638	0.05811	0.00570314	0.247395	0.039432	3.51994e-10	0.649319	0.256678	0.011	0.0114158	1.88534e-07	6	MAPT	0.232	1.914	1.157 - 3.166
cg21388339	1	NA	3606550	rs3765736	1	3616601	T	C	0.389662	0.0732505	0.0478013	0.125425	-0.389901	0.0329969	3.21511e-32	-0.187869	0.123625	0.129	0.128594	0.0109598	3	TP73	0.546	0.829	0.65 - 1.056
cg21407899	3	NA	4867340	rs1051559	3	4867510	G	A	0.177932	0.0102524	0.0566074	0.856278	0.38632	0.040996	4.36892e-21	0.0265386	0.146557	0.856	0.856304	0.414797	9	ITPR1	0.969	1.027	0.771 - 1.369
cg21414636	8	NA	144925328	rs11778556	8	144927272	T	C	0.284294	0.0129162	0.0501633	0.796806	0.583152	0.0340842	1.26834e-65	0.0221489	0.0860307	0.797	0.779058	0.134511	7	NRBP2	0.957	1.022	0.864 - 1.21
cg21418707	1	NA	3623605	rs3765736	1	3616601	T	C	0.389662	0.0732505	0.0478013	0.125425	-0.212265	0.033416	2.12245e-10	-0.345089	0.231656	0.136	0.136313	0.0890909	3	TP73	0.548	0.708	0.45 - 1.115
cg21464289	4	NA	41256169	rs10019509	4	41247773	T	C	0.22167	-0.0290169	0.0559262	0.60387	0.213441	0.0386108	3.23873e-08	-0.135948	0.263173	0.605	0.605455	0.201294	3	UCHL1	0.89	0.873	0.521 - 1.462
cg21477075	6	NA	168433436	rs9455929	6	168399960	T	C	0.33499	0.136278	0.04777	0.00433366	-0.439981	0.0333516	9.73051e-40	-0.309736	0.111083	0.005	0.0315049	3.39707e-05	18	KIF25	0.198	0.734	0.59 - 0.912
cg21507958	17	NA	78818871	rs2672893	17	78827863	A	G	0.166998	-0.0680647	0.0631541	0.281143	-0.58469	0.0409255	2.64944e-46	0.116412	0.10832	0.283	0.30261	0.335056	4	RPTOR	0.701	1.123	0.909 - 1.389
cg21516384	17	NA	78233839	rs7219131	17	78252770	C	T	0.460239	-0.0344014	0.0464566	0.458993	0.655621	0.0296279	1.68032e-108	-0.0524715	0.0708986	0.459	0.707596	0.208357	6	RNF213	0.817	0.949	0.826 - 1.09
cg21517812	11	NA	125443136	rs11512640	11	125426323	T	G	0.0854871	-0.0693501	0.088178	0.431587	-2.12635	0.0391385	0	0.0326146	0.0414735	0.432	0.250614	0.0303858	20	EI24	0.815	1.033	0.952 - 1.121
cg21561157	19	NA	59065835	rs3752109	19	59082605	T	C	0.274354	0.0525924	0.0516777	0.30882	-0.276593	0.0356709	8.90245e-15	-0.190144	0.188439	0.313	0.312952	0.394225	5	CHMP2A	0.725	0.827	0.572 - 1.196
cg21570130	2	NA	178128687	rs17647588	2	178136077	T	C	0.380716	0.108854	0.047513	0.0219613	0.229763	0.0328101	2.50845e-12	0.473765	0.217576	0.029	0.0294457	8.28268e-05	11	NFE2L2	0.342	1.606	1.048 - 2.46
cg21580376	5	NA	148206412	rs1042718	5	148206917	A	C	0.168986	0.0158733	0.0613308	0.795778	0.585304	0.0454479	5.94281e-38	0.0271197	0.104806	0.796	0.795819	0.867394	3	ADRB2	0.957	1.027	0.837 - 1.262
cg21585409	7	NA	5270512	rs4236378	7	5255294	T	C	0.166998	0.0285875	0.0581997	0.623287	0.314137	0.0422353	1.02392e-13	0.0910032	0.185672	0.624	0.624043	0.506254	3	WIPI2	0.892	1.095	0.761 - 1.576
cg21587372	19	NA	49589626	rs11083959	19	49573206	T	C	0.240557	-0.026036	0.0529148	0.622694	0.260566	0.0368329	1.5025e-12	-0.099921	0.203567	0.624	0.623532	0.912462	6	SNRNP70	0.892	0.905	0.607 - 1.349
cg21607172	1	NA	207082479	rs291107	1	207075171	C	T	0.475149	0.0215301	0.0461108	0.640556	0.229042	0.0325837	2.07514e-12	0.0940006	0.201764	0.641	0.641291	0.00149016	9	IL24	0.898	1.099	0.74 - 1.631
cg21618700	8	NA	26303397	rs6557920	8	26303941	C	T	0.055666	-0.176471	0.0991923	0.0752267	-0.754476	0.0687652	5.22434e-28	0.233899	0.133189	0.079	0.0790641	0.699423	4	BNIP3L	0.484	1.264	0.973 - 1.64
cg21638454	12	NA	27345419	rs10842879	12	27375653	A	G	0.115308	0.0989399	0.0677199	0.144011	-0.264403	0.0476516	2.87851e-08	-0.374201	0.264854	0.158	0.157697	0.0543434	5	STK38L	0.569	0.688	0.409 - 1.156
cg21666367	8	NA	27450279	rs7012010	8	27448729	C	T	0.281312	0.0752625	0.0506192	0.137058	0.275392	0.0364433	4.13358e-14	0.273292	0.187332	0.145	0.144602	0.0210653	8	CLU	0.556	1.314	0.91 - 1.897
cg21705961	17	NA	44060775	rs169201	17	44790203	G	A	0.224652	0.184404	0.0588587	0.00173033	-0.68398	0.0377619	2.51722e-73	-0.269604	0.087331	0.002	0.00152934	3.74582e-29	10	MAPT	0.156	0.764	0.644 - 0.906
cg21722639	11	NA	1300422	rs3829223	11	1300406	C	T	0.491054	0.0629398	0.0461733	0.172844	-0.577503	0.0308598	3.8266e-78	-0.108986	0.0801652	0.174	0.485483	0.000911007	20	TOLLIP	0.598	0.897	0.766 - 1.049
cg21759268	19	NA	58446988	rs12981037	19	58426609	C	T	0.299205	0.0103534	0.0506139	0.837919	0.250788	0.0354669	1.53779e-12	0.0412836	0.201904	0.838	0.837986	0.0793685	8	ZNF418	0.966	1.042	0.702 - 1.548
cg21778644	2	NA	105924383	rs17638586	2	105941813	T	C	0.0417495	-0.307749	0.120843	0.0108752	-0.468001	0.0739968	2.5386e-10	0.657582	0.278358	0.018	0.0181589	NA	NA	TGFBRAP1	0.286	1.93	1.119 - 3.331
cg21783847	1	NA	167522422	rs1773548	1	167529639	A	G	0.106362	-0.0604934	0.0719802	0.400674	-0.391372	0.0533779	2.26578e-13	0.154568	0.185122	0.404	0.647466	NA	NA	CREG1	0.79	1.167	0.812 - 1.678
cg21806242	11	NA	72532891	rs7110183	11	72551035	T	C	0.22664	0.00895974	0.0569809	0.875055	0.381299	0.0393967	3.72259e-22	0.0234979	0.149459	0.875	0.977345	0.0799755	19	ATG16L2	0.978	1.024	0.764 - 1.372
cg21808635	7	NA	55225133	rs3752651	7	55229543	C	T	0.202783	0.0389488	0.0585847	0.50616	0.250188	0.0407488	8.26441e-10	0.155678	0.235532	0.509	0.508635	0.505364	8	EGFR	0.833	1.168	0.736 - 1.854
cg21810604	7	NA	99699701	rs4729568	7	99639445	T	C	0.393638	0.0178399	0.0466203	0.701969	0.313077	0.03295	2.0672e-21	0.0569825	0.149031	0.702	0.347204	0.459465	20	AP4M1	0.927	1.059	0.79 - 1.418
cg21824343	17	NA	1633714	rs2277695	17	1651780	A	G	0.286282	-0.037079	0.052011	0.475903	-0.450172	0.0374662	2.94802e-33	0.0823662	0.115739	0.477	0.560909	0.407863	4	WDR81	0.819	1.086	0.865 - 1.362
cg21827809	1	NA	3575147	rs2760321	1	3548136	T	C	0.164016	-0.0874115	0.0630552	0.165665	-0.300786	0.043674	5.6958e-12	0.290611	0.21384	0.174	0.174143	NA	NA	TP73	0.598	1.337	0.879 - 2.033
cg21831836	11	NA	107819630	rs11601743	11	107807744	C	A	0.0457256	0.00180162	0.131665	0.989083	-0.443511	0.0745951	2.75489e-09	-0.00406218	0.296871	0.989	0.989083	NA	NA	RAB39A	0.993	0.996	0.557 - 1.782
cg21844956	6	NA	25963442	rs2051538	6	25991620	A	G	0.131213	-0.108811	0.0641753	0.0899754	0.323084	0.0453664	1.06628e-12	-0.336788	0.204185	0.099	0.0990605	0.00037801	10	TRIM38	0.503	0.714	0.479 - 1.065
cg21858483	12	NA	121712101	rs11615578	12	121714935	T	C	0.220676	-0.133189	0.0541028	0.0138251	0.387896	0.0373649	3.01601e-25	-0.343362	0.143345	0.017	0.0661682	0.358713	4	CAMKK2	0.271	0.709	0.536 - 0.94
cg21868031	1	NA	207925112	rs10449303	1	207961058	G	A	0.392644	-0.138021	0.0474843	0.00365303	-0.47497	0.0337245	4.77417e-45	0.290589	0.10208	0.004	0.00579864	4.86262e-10	20	CD46	0.183	1.337	1.095 - 1.633
cg21868191	19	NA	10515988	rs1352426	19	10537268	C	T	0.40159	0.100041	0.0479725	0.0370346	-0.486284	0.0317776	7.33042e-53	-0.205725	0.0995629	0.039	0.0388017	6.05937e-07	11	CDC37	0.358	0.814	0.67 - 0.989
cg21885361	7	NA	127911034	rs7811892	7	127923778	T	C	0.45328	0.0741794	0.0464933	0.110604	-0.884445	0.0270959	1.06495e-233	-0.0838711	0.0526305	0.111	0.443991	0.227008	9	LEP	0.524	0.92	0.829 - 1.019
cg21895377	5	NA	148293288	rs11959113	5	148228496	A	G	0.257455	0.00598207	0.0536652	0.911243	-0.239789	0.0372797	1.25812e-10	-0.0249473	0.223836	0.911	0.911257	0.338428	8	ADRB2	0.982	0.975	0.629 - 1.513
cg21919729	8	NA	11719367	rs1293288	8	11718528	T	C	0.432406	0.00399202	0.0464735	0.931547	-0.632859	0.030709	2.31469e-94	-0.00630791	0.0734348	0.932	0.260366	0.00939311	19	CTSB	0.986	0.994	0.861 - 1.148
cg21940308	1	NA	167766195	rs12071420	1	167760165	G	T	0.363817	-0.0246926	0.0471014	0.600109	-0.212404	0.0323085	4.88986e-11	0.116253	0.222457	0.601	0.601263	0.649166	7	ADCY10	0.89	1.123	0.726 - 1.737
cg21953307	6	NA	74233640	rs2073465	6	74229792	G	A	0.195825	0.0239854	0.0571289	0.674597	0.541132	0.0377877	1.63396e-46	0.0443245	0.105618	0.675	0.254631	0.183493	16	EEF1A1	0.92	1.045	0.85 - 1.286
cg21961852	7	NA	151207086	rs2299965	7	151192662	C	T	0.464215	-0.0353671	0.0460252	0.442232	0.205242	0.0319651	1.35539e-10	-0.172319	0.225848	0.445	0.445473	0.0403942	7	RHEB	0.815	0.842	0.541 - 1.31
cg21972837	11	NA	17207724	rs621246	11	17203765	G	T	0.497018	-0.0198026	0.0463553	0.66924	-0.47609	0.0311527	1.00121e-52	0.0415942	0.0974047	0.669	0.709038	0.808854	20	PIK3C2A	0.914	1.042	0.861 - 1.262
cg21992932	2	NA	159651813	rs925781	2	159651734	A	G	0.374751	0.0353671	0.0470951	0.45267	-0.661233	0.0310722	1.72001e-100	-0.0534866	0.0712675	0.453	0.215565	0.311055	20	DAPL1	0.817	0.948	0.824 - 1.09
cg22030457	19	NA	30215233	rs4805470	19	30231754	T	C	0.313121	-0.0356272	0.0497438	0.473859	-0.199819	0.0335128	2.4844e-09	0.178297	0.250734	0.477	0.477021	0.0553737	5	C19orf12	0.819	1.195	0.731 - 1.954
cg22039458	2	NA	74756240	rs6751601	2	74624781	G	A	0.119284	-0.0266419	0.0742199	0.719626	-0.54023	0.0531669	2.95999e-24	0.0493159	0.137472	0.72	0.425136	0.164144	10	HTRA2	0.932	1.051	0.802 - 1.375
cg22039909	1	NA	3635100	rs747827	1	3636347	C	A	0.0188867	-0.0119286	0.124067	0.923404	0.643216	0.0831469	1.02671e-14	-0.0185452	0.1929	0.923	0.464277	NA	NA	TP73	0.985	0.982	0.673 - 1.433
cg22045253	1	NA	17337346	rs11203280	1	17342783	T	G	0.354871	-0.150242	0.0490761	0.00220298	0.435877	0.0336322	2.05915e-38	-0.344689	0.11569	0.003	0.00288801	3.547e-08	18	ATP13A2	0.17	0.708	0.565 - 0.889
cg22045942	19	NA	35490561	rs8113650	19	35497626	G	A	0.423459	0.0452066	0.0465398	0.331372	-0.55378	0.0316926	2.28144e-68	-0.0816327	0.0841699	0.332	0.332118	0.421462	8	GRAMD1A	0.742	0.922	0.781 - 1.087
cg22045977	8	NA	13155283	rs1209992	8	13124314	C	T	0.412525	0.0262413	0.0469696	0.576375	-0.19687	0.0325391	1.44615e-09	-0.133293	0.239597	0.578	0.577992	0.225339	20	DLC1	0.879	0.875	0.547 - 1.4
cg22082780	1	NA	68452167	rs9326078	1	68452388	G	A	0.387674	-0.00598207	0.0480481	0.900918	1.16381	0.022237	0	-0.00514008	0.0412853	0.901	0.381311	0.0740574	16	DIRAS3	0.982	0.995	0.918 - 1.079
cg22104063	7	NA	6435090	rs836474	7	6434087	T	G	0.0357853	0.00498754	0.129526	0.969284	-0.703591	0.10143	4.01245e-12	-0.0070887	0.184096	0.969	0.969285	NA	NA	RAC1	0.993	0.993	0.692 - 1.424
cg22114498	11	NA	65478893	rs12801636	11	65391317	A	G	0.223658	-0.0890498	0.055958	0.111527	0.598422	0.0376968	9.50362e-57	-0.148808	0.093978	0.113	0.190955	0.00993324	13	KAT5	0.526	0.862	0.717 - 1.036
cg22133704	11	NA	5617926	rs3751006	11	5625847	A	G	0.413519	0.0676586	0.0475723	0.15496	0.522391	0.0325177	4.50102e-58	0.129517	0.0914227	0.157	0.0988959	0.00522513	20	TRIM6	0.569	1.138	0.952 - 1.362
cg22142142	15	NA	90891614	rs7177486	15	90897109	A	G	0.181909	0.0119286	0.0583908	0.838128	-1.63571	0.0185502	0	-0.00729261	0.0356976	0.838	0.385639	0.650798	20	GABARAPL3	0.966	0.993	0.926 - 1.065
cg22144225	15	NA	62123648	rs933806	15	62118271	A	G	0.178926	0.0440169	0.0670196	0.511325	0.465445	0.0429177	2.10499e-27	0.0945696	0.144254	0.512	0.512097	0.0112082	19	VPS13C	0.833	1.099	0.828 - 1.458
cg22144450	17	NA	38080378	rs2290400	17	38066240	T	C	0.491054	0.0861777	0.0462456	0.0623949	-0.407799	0.032235	1.1073e-36	-0.211324	0.114626	0.065	0.158541	4.82107e-05	20	ORMDL3	0.456	0.81	0.647 - 1.013
cg22150661	8	NA	104032860	rs525817	8	103993578	C	T	0.432406	0.0471964	0.0464325	0.309414	0.180147	0.0326823	3.54629e-08	0.261988	0.262093	0.318	0.317505	0.00281396	7	ATP6V1C1	0.726	1.3	0.777 - 2.172
cg22162848	17	NA	73717736	rs820215	17	73693810	T	C	0.364811	-0.0759096	0.0479077	0.113081	0.347302	0.0339938	1.6708e-24	-0.21857	0.139592	0.117	0.117401	6.26874e-07	8	ITGB4	0.528	0.804	0.611 - 1.057
cg22198449	19	NA	4458029	rs11085074	19	4386352	G	A	0.265408	0.0939811	0.0531636	0.0770991	-0.309282	0.0363876	1.90143e-17	-0.303868	0.175572	0.083	0.083499	0.0348906	4	UBXN6	0.484	0.738	0.523 - 1.041
cg22205544	11	NA	282321	rs3809109	11	290233	G	A	0.449304	0.0477207	0.0463054	0.302745	0.6199	0.0309228	2.15794e-89	0.0769813	0.0747968	0.303	0.668422	0.105862	5	NLRP6	0.718	1.08	0.933 - 1.251
cg22235407	15	NA	66209223	rs16949128	15	66236542	C	T	0.101392	0.0230639	0.0772313	0.765219	-0.379797	0.0523618	4.06694e-13	-0.060727	0.203521	0.765	0.765412	0.224512	10	RAB11A	0.95	0.941	0.632 - 1.402
cg22243662	2	NA	10862305	rs4669614	2	10874671	A	G	0.242545	-0.179845	0.055709	0.00124531	-0.266524	0.0373786	1.00087e-12	0.67478	0.229445	0.003	0.00327245	5.77622e-05	12	ATP6V1C2	0.17	1.964	1.252 - 3.079
cg22257099	17	NA	17139986	rs1736211	17	17135422	A	G	0.200795	-0.106806	0.0560357	0.0566457	0.24155	0.0384184	3.22915e-10	-0.442169	0.24241	0.068	0.0681431	0.0112849	18	FLCN	0.462	0.643	0.4 - 1.034
cg22275872	11	NA	1316436	rs5743899	11	1323564	C	T	0.210736	0.00642057	0.0591629	0.91358	0.250118	0.0413328	1.43666e-09	0.0256702	0.236578	0.914	0.913594	0.17524	6	TOLLIP	0.982	1.026	0.645 - 1.631
cg22276800	2	NA	75059013	rs842663	2	75047206	T	C	0.468191	-0.0530844	0.0461864	0.250411	1.32579	0.0141352	0	-0.0400399	0.0348396	0.25	0.040494	0.00054366	10	HK2	0.681	0.961	0.897 - 1.029
cg22280406	17	NA	78582647	rs999977	17	78606412	T	G	0.0864811	-0.00170145	0.0847897	0.98399	-0.372105	0.0560746	3.22528e-11	0.0045725	0.227866	0.984	0.98399	0.512908	11	RPTOR	0.993	1.005	0.643 - 1.57
cg22288011	3	NA	182881613	rs10513791	3	182862976	T	G	0.082505	-0.163932	0.0876838	0.061542	-1.50218	0.0553466	3.19685e-162	0.109129	0.0585092	0.062	0.0404029	0.360505	17	LAMP3	0.451	1.115	0.994 - 1.251
cg22331032	11	NA	278403	rs4758633	11	219538	A	G	0.476143	-0.0824038	0.0465814	0.0768892	-0.183512	0.0322892	1.32047e-08	0.449037	0.265845	0.091	0.0912011	0.0237839	7	NLRP6	0.495	1.567	0.931 - 2.638
cg22356117	3	NA	182881427	rs1464574	3	182878838	T	C	0.432406	-0.0708517	0.0466406	0.128738	-0.212267	0.0328726	1.06613e-10	0.333786	0.225725	0.139	0.0721575	0.213965	13	LAMP3	0.548	1.396	0.897 - 2.173
cg22357164	17	NA	78237117	rs7219131	17	78252770	C	T	0.460239	-0.0344014	0.0464566	0.458993	0.409172	0.0316015	2.41554e-38	-0.0840757	0.113724	0.46	0.459726	0.154532	4	RNF213	0.817	0.919	0.736 - 1.149
cg22372668	1	NA	167525175	rs1737481	1	167527216	G	A	0.432406	-0.0741794	0.0464155	0.110007	1.05914	0.0252663	0	-0.0700371	0.0438554	0.11	0.20843	0.00772755	19	CREG1	0.524	0.932	0.856 - 1.016
cg22386583	17	NA	78753756	rs7215564	17	78737287	C	T	0.109344	-0.0506931	0.0730803	0.487894	0.46519	0.0504262	2.83137e-20	-0.108973	0.157541	0.489	0.780366	0.216349	8	RPTOR	0.819	0.897	0.659 - 1.221
cg22396409	7	NA	55086146	rs6969537	7	55082418	A	G	0.136183	0.0685928	0.0675457	0.309866	0.309528	0.0440091	2.01747e-12	0.221605	0.220485	0.315	0.314858	0.0387191	6	EGFR	0.726	1.248	0.81 - 1.923
cg22404498	22	NA	32600722	rs7292474	22	32624064	T	C	0.128231	0.158712	0.0664142	0.0168608	0.288171	0.0479438	1.84837e-09	0.550757	0.248016	0.026	0.0263745	0.000115083	8	RFPL2	0.322	1.735	1.067 - 2.82
cg22437284	20	NA	35972536	rs6011959	20	35957835	A	G	0.240557	-0.0335568	0.0512313	0.512464	-0.265775	0.0353628	5.66304e-14	0.12626	0.193493	0.514	0.514058	0.0162045	6	SRC	0.833	1.135	0.776 - 1.658
cg22443212	17	NA	78253912	rs7219131	17	78252770	C	T	0.460239	-0.0344014	0.0464566	0.458993	-1.21814	0.0173607	0	0.0282408	0.0381393	0.459	0.219519	0.0484704	9	RNF213	0.817	1.029	0.955 - 1.108
cg22461835	8	NA	26723365	rs3808585	8	26724326	T	C	0.293241	-0.0598562	0.0516544	0.246545	-0.205657	0.0361219	1.24534e-08	0.291049	0.256318	0.256	0.256165	0.0299267	5	ADRA1A	0.686	1.338	0.81 - 2.211
cg22463915	20	NA	62131260	rs310619	20	62127521	A	G	0.360835	-0.0164343	0.0484893	0.734665	0.368322	0.0335113	4.22362e-28	-0.0446194	0.131712	0.735	0.654574	NA	NA	EEF1A2	0.937	0.956	0.739 - 1.238
cg22476897	7	NA	30518609	rs2529445	7	30529957	G	A	0.166004	0.219027	0.0602337	0.000276597	-0.46708	0.0404286	7.11153e-31	-0.468929	0.135195	0.00052	0.000523293	2.57624e-17	14	NOD1	0.075	0.626	0.48 - 0.816
cg22484793	3	NA	52261325	rs353547	3	52268866	T	C	0.422465	0.00895974	0.0472029	0.849455	0.543047	0.0321768	6.64542e-64	0.016499	0.0869279	0.849	0.895491	0.044139	20	TLR9	0.966	1.017	0.857 - 1.205
cg22503354	12	NA	7341644	rs2290241	12	7341343	A	G	0.111332	-0.0923346	0.0778143	0.235385	0.634682	0.052975	4.4803e-33	-0.145482	0.123203	0.238	0.237672	0.851834	3	PEX5	0.672	0.865	0.679 - 1.101
cg22509679	12	NA	10379548	rs2734565	12	10560591	C	T	0.321074	0.13456	0.0501179	0.00725582	-0.23178	0.0344898	1.81417e-11	-0.580551	0.232849	0.013	0.0126579	3.5041e-05	15	GABARAPL1	0.241	0.56	0.355 - 0.883
cg22517552	7	NA	30518520	rs4722988	7	30512030	A	G	0.148111	0.0944007	0.0618054	0.126665	-0.300631	0.0438843	7.35745e-12	-0.314008	0.210633	0.136	0.136019	1.17849e-05	7	NOD1	0.548	0.731	0.483 - 1.104
cg22532475	10	NA	104410764	rs2001595	10	104395085	T	C	0.263419	-0.00541463	0.0504723	0.914567	-0.851255	0.030466	8.45262e-172	0.00636076	0.0592921	0.915	0.475635	0.148803	20	TRIM8	0.982	1.006	0.896 - 1.13
cg22533317	17	NA	74079782	rs2598414	17	74067099	T	C	0.380716	0.0667236	0.0471557	0.157079	-0.838471	0.0299449	1.60323e-172	-0.0795777	0.0563119	0.158	0.157609	0.582457	4	EXOC7	0.569	0.924	0.827 - 1.031
cg22572614	3	NA	172241975	rs2270418	3	172240999	G	T	0.150099	0.023371	0.0639331	0.714698	-0.263806	0.0440643	2.13962e-09	-0.0885916	0.2428	0.715	0.715205	0.213174	6	TNFSF10	0.931	0.915	0.569 - 1.473
cg22582364	20	NA	3185115	rs6051855	20	3409126	C	T	0.0497018	0.246284	0.112134	0.0280679	-0.481295	0.0724926	3.15315e-11	-0.511711	0.245401	0.037	0.0370512	0.0179746	8	DDRGK1	0.349	0.599	0.371 - 0.97
cg22608507	12	NA	123379308	rs897393	12	123312051	C	T	0.132207	-0.0430595	0.0729649	0.555097	-0.320781	0.0556798	8.35318e-09	0.134233	0.22865	0.557	0.557158	0.0919674	4	VPS37B	0.862	1.144	0.731 - 1.79
cg22636722	17	NA	78865263	rs2289766	17	78865824	G	A	0.154076	0.0782859	0.0632768	0.216014	1.13787	0.0385642	2.42207e-191	0.0688004	0.0556587	0.216	0.524348	0.737667	6	RPTOR	0.643	1.071	0.961 - 1.195
cg22644320	17	NA	78808187	rs746405	17	78812175	G	T	0.420477	0.0410304	0.0471801	0.384489	-0.185731	0.0320993	7.20266e-09	-0.220913	0.256877	0.39	0.389792	0.296905	6	RPTOR	0.781	0.802	0.485 - 1.327
cg22654980	8	NA	11721826	rs1293288	8	11718528	T	C	0.432406	0.00399202	0.0464735	0.931547	-0.358615	0.0323905	1.72278e-28	-0.0111318	0.129595	0.932	0.982905	0.0186267	17	CTSB	0.986	0.989	0.767 - 1.275
cg22656126	17	NA	1637206	rs1045794	17	1640709	T	C	0.222664	0.0256677	0.0563685	0.648854	0.255593	0.0381609	2.11617e-11	0.100424	0.221049	0.65	0.649608	NA	NA	WDR81	0.902	1.106	0.717 - 1.705
cg22663933	7	NA	5257805	rs6463311	7	5231628	G	A	0.131213	0.000900405	0.0713391	0.98993	-0.382143	0.0524387	3.15955e-13	-0.0023562	0.186682	0.99	0.98993	0.98305	5	WIPI2	0.993	0.998	0.692 - 1.438
cg22680424	11	NA	1778547	rs17571	11	1782594	A	G	0.0735586	-0.115186	0.0903727	0.202463	0.614701	0.0572059	6.22875e-27	-0.187385	0.14805	0.206	0.331084	0.991236	5	CTSD	0.639	0.829	0.62 - 1.108
cg22683036	1	NA	63249209	rs12136636	1	63343637	A	C	0.137177	-0.0204068	0.0641141	0.750266	0.244199	0.0442649	3.45296e-08	-0.0835663	0.262985	0.751	0.750667	0.836816	6	ATG4C	0.946	0.92	0.549 - 1.54
cg22699500	12	NA	10366566	rs2734565	12	10560591	C	T	0.321074	0.13456	0.0501179	0.00725582	-0.253492	0.0338183	6.59437e-14	-0.530826	0.21001	0.011	0.011484	9.9239e-05	15	GABARAPL1	0.232	0.588	0.39 - 0.888
cg22708902	8	NA	23100981	rs4242396	8	23100907	A	G	0.144135	-0.0350056	0.0627728	0.57708	1.15282	0.0380263	6.95243e-202	-0.0303651	0.0544605	0.577	0.903111	0.935186	14	CHMP7	0.879	0.97	0.872 - 1.079
cg22715764	1	NA	10556294	rs589400	1	10561282	G	A	0.291252	-0.0285875	0.0502965	0.569777	-0.58655	0.0343366	2.0081e-65	0.0487384	0.0857971	0.57	0.826214	0.709097	20	PEX14	0.872	1.05	0.887 - 1.242
cg22717235	1	NA	150554875	rs12045807	1	150584834	C	T	0.0954274	0.0600685	0.0755466	0.426545	-2.20584	0.0293056	0	-0.0272316	0.0342504	0.427	0.163885	0.0167549	18	MCL1	0.809	0.973	0.91 - 1.041
cg22732636	8	NA	13373141	rs10888181	8	13150955	T	C	0.446322	0.0334348	0.0465556	0.472653	0.237735	0.0322918	1.81088e-13	0.140639	0.19676	0.475	0.474747	0.0371336	20	DLC1	0.819	1.151	0.783 - 1.693
cg22735222	10	NA	101295724	rs888208	10	101295863	G	A	0.285288	-0.0704585	0.0520591	0.175917	0.396052	0.0354998	6.65975e-29	-0.177902	0.132409	0.179	0.179084	0.0275446	7	NKX2-3	0.606	0.837	0.646 - 1.085
cg22736354	6	NA	18122719	rs7764074	6	18105573	T	C	0.0904573	-0.0111621	0.0804766	0.889687	-0.574331	0.051417	5.71434e-29	0.019435	0.140133	0.89	0.50611	0.0923642	8	NHLRC1	0.982	1.02	0.775 - 1.342
cg22753962	7	NA	4762606	rs7810433	7	4817460	C	T	0.0467197	0.00712533	0.101736	0.944164	-0.618067	0.0679942	9.90391e-20	-0.0115284	0.164608	0.944	0.983776	0.723649	4	FOXK1	0.989	0.989	0.716 - 1.365
cg22778788	10	NA	101294300	rs7078219	10	101274365	A	G	0.384692	0.0411419	0.047619	0.387599	0.251261	0.0340056	1.48163e-13	0.163742	0.190811	0.391	0.390818	0.000350941	6	NKX2-3	0.781	1.178	0.81 - 1.712
cg22779039	4	NA	52921007	rs1910740	4	52698757	C	T	0.250497	-0.00796817	0.0516923	0.877494	-0.209697	0.0351393	2.40779e-09	0.0379985	0.246592	0.878	0.877535	0.501231	7	SPATA18	0.978	1.039	0.641 - 1.684
cg22796458	1	NA	156022836	rs11264431	1	156022802	C	T	0.426441	0.00260339	0.046604	0.955452	-0.45037	0.0311186	1.80311e-47	-0.00578056	0.10348	0.955	0.955452	0.707243	20	UBQLN4	0.992	0.994	0.812 - 1.218
cg22799963	8	NA	11536778	rs2409809	8	11547150	T	C	0.336978	0.103459	0.0484854	0.0328577	-0.34722	0.0343992	5.88287e-24	-0.297964	0.142725	0.037	0.0168226	0.0022726	20	GATA4	0.349	0.742	0.561 - 0.982
cg22811647	14	NA	105748448	rs7146643	14	105757392	C	T	0.322068	-0.0392207	0.0500401	0.433166	-0.478911	0.0343475	3.46487e-44	0.0818957	0.104652	0.434	0.433891	NA	NA	PACS2	0.815	1.085	0.884 - 1.332
cg22812457	12	NA	7341629	rs2290241	12	7341343	A	G	0.111332	-0.0923346	0.0778143	0.235385	0.537524	0.0527335	2.12589e-24	-0.171778	0.145742	0.239	0.23854	0.0707226	4	PEX5	0.672	0.842	0.633 - 1.121
cg22815031	1	NA	44440664	rs883062	1	42609867	G	A	0.44334	0.0244976	0.0465488	0.598695	-0.379219	0.0312247	6.10925e-34	-0.0646001	0.122864	0.599	0.599038	0.664975	20	ATP6V0B	0.89	0.937	0.737 - 1.193
cg22841779	14	NA	105766346	rs7146643	14	105757392	C	T	0.322068	-0.0392207	0.0500401	0.433166	-0.814904	0.0313339	4.11533e-149	0.0481292	0.061434	0.433	0.0796445	0.115371	4	PACS2	0.815	1.049	0.93 - 1.184
cg22850451	19	NA	17829496	rs10415815	19	17827442	G	A	0.365805	-0.0334348	0.0481778	0.48769	0.414102	0.0335206	4.65487e-35	-0.0807405	0.116526	0.488	0.631843	0.579741	6	MAP1S	0.819	0.922	0.734 - 1.159
cg22878693	17	NA	78755604	rs7215564	17	78737287	C	T	0.109344	-0.0506931	0.0730803	0.487894	0.982514	0.0481217	1.17458e-92	-0.0515953	0.0744239	0.488	0.64135	0.134447	15	RPTOR	0.819	0.95	0.821 - 1.099
cg22901840	1	NA	68512777	rs269330	1	68548590	T	C	0.0139165	0.0246926	0.213959	0.908122	1.07521	0.179112	1.93707e-09	0.0229653	0.199029	0.908	0.908139	0.23837	4	DIRAS3	0.982	1.023	0.693 - 1.511
cg22901919	4	NA	141317067	rs12513290	4	141317068	A	G	0.0904573	-0.0940909	0.0873035	0.281148	-1.28536	0.0343039	2.84337e-307	0.0732018	0.0679493	0.281	0.676296	0.0972126	20	SCOC	0.701	1.076	0.942 - 1.229
cg22909138	17	NA	79803493	rs2070871	17	79805134	A	G	0.167992	-0.0225524	0.0597545	0.705863	0.25097	0.0411498	1.06778e-09	-0.0898611	0.23855	0.706	0.706399	NA	NA	P4HB	0.927	0.914	0.573 - 1.459
cg23017573	10	NA	22932452	rs943196	10	22928514	A	G	0.292247	0.001998	0.0511147	0.96882	-0.910438	0.0297348	6.92099e-206	-0.00219455	0.056143	0.969	0.33443	0.216407	20	PIP4K2A	0.993	0.998	0.894 - 1.114
cg23019125	17	NA	78820391	rs2589158	17	78818603	G	A	0.161034	0.00833464	0.0602606	0.889996	-0.639886	0.0393411	1.74668e-59	-0.0130252	0.0941774	0.89	0.889999	0.288733	6	RPTOR	0.982	0.987	0.821 - 1.187
cg23028436	12	NA	27396983	rs7301331	12	27355213	A	G	0.157058	0.0506931	0.0672551	0.451003	-0.274226	0.0448607	9.78804e-10	-0.184859	0.247112	0.454	0.454413	0.534899	7	STK38L	0.817	0.831	0.512 - 1.349
cg23052055	1	NA	3606042	rs3765731	1	3611892	A	G	0.293241	-0.0960705	0.0510222	0.0597118	0.408875	0.0354143	7.77921e-31	-0.234963	0.126435	0.063	0.0631173	NA	NA	TP73	0.451	0.791	0.617 - 1.013
cg23065097	2	NA	24271827	rs11902184	2	24281484	A	G	0.107356	-0.0679577	0.0702663	0.333472	0.342131	0.0512263	2.40875e-11	-0.198631	0.20752	0.338	0.338486	NA	NA	FKBP1B	0.745	0.82	0.546 - 1.231
cg23078123	1	NA	68577796	rs7520899	1	68358177	T	C	0.318091	-0.0332466	0.0491979	0.499185	-0.306693	0.0361472	2.16522e-17	0.108403	0.160922	0.501	0.500541	0.673199	15	DIRAS3	0.828	1.114	0.813 - 1.528
cg23082877	19	NA	49243427	rs12982115	19	49248640	G	A	0.449304	-0.0109399	0.0465383	0.814152	0.207467	0.032654	2.10466e-10	-0.0527307	0.22447	0.814	0.814277	0.607348	7	RASIP1	0.959	0.949	0.611 - 1.473
cg23122899	7	NA	5269290	rs7904	7	5273121	T	C	0.369781	0.0109399	0.0481507	0.820267	-0.242639	0.0336898	5.92765e-13	-0.0450872	0.198545	0.82	0.820355	0.711923	3	WIPI2	0.959	0.956	0.648 - 1.411
cg23157190	2	NA	75060880	rs17678088	2	75051823	A	G	0.193837	-0.0423857	0.0595732	0.476781	-0.269742	0.0392422	6.25331e-12	0.157134	0.222033	0.479	0.479126	0.810708	4	HK2	0.819	1.17	0.757 - 1.808
cg23169584	7	NA	133620193	rs17167309	7	133555720	A	G	0.129225	0.123986	0.0677557	0.0672652	-1.71253	0.0258221	0	-0.0723993	0.0395797	0.067	0.148541	0.00792683	20	EXOC4	0.462	0.93	0.861 - 1.005
cg23172400	8	NA	95962367	rs896854	8	95960511	T	C	0.460239	0.0276152	0.0462115	0.550118	0.785384	0.0306401	6.62012e-145	0.0351614	0.0588554	0.55	0.703048	0.0443349	20	TP53INP1	0.861	1.036	0.923 - 1.162
cg23176538	14	NA	105238924	rs2498804	14	105233095	A	C	0.323062	0.0852598	0.0493581	0.0841009	0.443826	0.0342704	2.32718e-38	0.192102	0.112195	0.087	0.0868582	0.00315126	8	AKT1	0.484	1.212	0.973 - 1.51
cg23184226	7	NA	97880563	rs3735258	7	97866291	A	G	0.263419	0.0516432	0.0552445	0.349885	-0.350776	0.0366378	1.02685e-21	-0.147226	0.158241	0.352	0.352171	0.113684	11	TECPR1	0.755	0.863	0.633 - 1.177
cg23202277	17	NA	43971911	rs415430	17	44859144	C	T	0.2167	0.160638	0.05811	0.00570314	0.396533	0.0388622	1.91125e-24	0.405106	0.151828	0.008	0.00762611	8.00623e-16	8	MAPT	0.204	1.499	1.114 - 2.019
cg23221052	5	NA	179740743	rs3749791	5	179721688	A	C	0.403579	0.00498754	0.0476418	0.916623	-1.11359	0.024949	0	-0.00447878	0.0427822	0.917	0.468698	0.986517	20	MAPK9	0.982	0.996	0.915 - 1.083
cg23237972	1	NA	39281726	rs1886690	1	39285553	G	T	0.286282	-0.0266419	0.052063	0.608844	0.707484	0.0351833	6.2142e-90	-0.0376573	0.0736128	0.609	0.60896	0.920357	3	RRAGC	0.89	0.963	0.834 - 1.113
cg23240617	14	NA	105742034	rs7146643	14	105757392	C	T	0.322068	-0.0392207	0.0500401	0.433166	-0.212222	0.0342396	5.71318e-10	0.18481	0.237669	0.437	0.436809	NA	NA	PACS2	0.815	1.203	0.755 - 1.917
cg23248424	5	NA	179741104	rs3749791	5	179721688	A	C	0.403579	0.00498754	0.0476418	0.916623	-1.17195	0.0235393	0	-0.00425576	0.0406518	0.917	0.747223	0.989284	20	MAPK9	0.982	0.996	0.919 - 1.078
cg23277715	1	NA	153330068	rs12119788	1	153330178	A	G	0.104374	-0.0734313	0.0762572	0.335576	0.41524	0.051679	9.35877e-16	-0.176841	0.18496	0.339	0.339021	NA	NA	S100A9	0.745	0.838	0.583 - 1.204
cg23295999	19	NA	19011222	rs1127821	19	19011244	C	T	0.484095	-0.0657877	0.0462401	0.154811	0.677761	0.0308867	1.00011e-106	-0.0970663	0.0683681	0.156	0.237918	0.26398	15	CERS1	0.569	0.907	0.794 - 1.038
cg23317857	6	NA	41696297	rs1467411	6	41670633	T	C	0.126243	-0.091348	0.0676112	0.176671	-0.311018	0.0499069	4.60631e-10	0.293706	0.222437	0.187	0.1867	0.00139728	4	TFEB	0.608	1.341	0.867 - 2.074
cg23318967	7	NA	4751873	rs4523152	7	4759542	A	G	0.358847	0.0139029	0.0484305	0.774059	-0.196015	0.0325849	1.79304e-09	-0.0709277	0.247357	0.774	0.774309	0.816666	3	FOXK1	0.95	0.932	0.574 - 1.513
cg23332193	3	NA	12655573	rs9817675	3	12676113	T	C	0.191849	0.0217615	0.0585154	0.709972	0.347582	0.0396287	1.77136e-18	0.0626082	0.168501	0.71	0.0505323	0.16066	13	RAF1	0.928	1.065	0.765 - 1.481
cg23342691	20	NA	62165721	rs387098	20	62154594	G	A	0.166004	0.00521357	0.064492	0.935569	0.386054	0.0446192	5.05173e-18	0.0135048	0.167061	0.936	0.935572	0.895097	5	PTK6	0.986	1.014	0.731 - 1.406
cg23345340	7	NA	6435144	rs2689420	7	6410321	A	G	0.50994	-0.0290169	0.0460311	0.528449	0.222155	0.0327482	1.17125e-11	-0.130616	0.208096	0.53	0.530219	0.12924	6	RAC1	0.847	0.878	0.584 - 1.319
cg23387401	17	NA	4582204	rs4346260	17	4567215	A	G	0.220676	0.076961	0.0539679	0.153854	0.254966	0.0384079	3.1714e-11	0.301848	0.216496	0.163	0.163244	0.0855949	5	PELP1	0.577	1.352	0.885 - 2.067
cg23407809	17	NA	1637068	rs11657222	17	1636477	T	C	0.208748	0.0449734	0.0577153	0.435845	0.243322	0.0394473	6.90331e-10	0.18483	0.239082	0.439	0.439473	0.666598	3	WDR81	0.815	1.203	0.753 - 1.922
cg23413567	13	NA	41223175	rs1334241	13	41223110	T	C	0.215706	0.0516432	0.0584409	0.376868	-0.220372	0.0394338	2.29159e-08	-0.234345	0.268487	0.383	0.382752	0.304119	9	FOXO1	0.781	0.791	0.467 - 1.339
cg23418075	14	NA	24665079	rs17184526	14	24667051	T	C	0.100398	0.0478373	0.08003	0.550012	2.35501	0.024505	0	0.020313	0.0339836	0.55	0.377481	0.443835	12	TM9SF1	0.861	1.021	0.955 - 1.091
cg23420841	8	NA	104035998	rs1512351	8	104053283	T	G	0.100398	-0.0696717	0.0739252	0.345956	0.317603	0.0529308	1.96897e-09	-0.219367	0.235613	0.352	0.363709	0.0725544	4	ATP6V1C1	0.755	0.803	0.506 - 1.274
cg23433370	12	NA	27396894	rs7301331	12	27355213	A	G	0.157058	0.0506931	0.0672551	0.451003	-0.336645	0.0450087	7.45736e-14	-0.150583	0.200792	0.453	0.162353	0.450417	9	STK38L	0.817	0.86	0.58 - 1.275
cg23437420	11	NA	278450	rs11602954	11	202856	A	G	0.210736	0.120446	0.057076	0.0348348	0.2133	0.0386031	3.28636e-08	0.564679	0.286437	0.049	0.0486792	0.176547	5	NLRP6	0.39	1.759	1.003 - 3.084
cg23471067	10	NA	133793477	rs7098827	10	133798428	T	G	0.187873	-0.0010005	0.06432	0.987589	0.368466	0.0454558	5.22995e-16	-0.00271531	0.174562	0.988	0.987589	0.191544	3	BNIP3	0.993	0.997	0.708 - 1.404
cg23490090	17	NA	78081364	rs1042395	17	78079669	G	A	0.246521	0.113169	0.0529257	0.0324955	0.501355	0.035613	5.19587e-45	0.225726	0.106776	0.035	0.106078	0.000353523	16	GAA	0.349	1.253	1.017 - 1.545
cg23534315	17	NA	78082725	rs1042395	17	78079669	G	A	0.246521	0.113169	0.0529257	0.0324955	-0.434444	0.0354824	1.81059e-34	-0.260492	0.123668	0.035	0.0351712	0.000434717	15	GAA	0.349	0.771	0.605 - 0.982
cg23552192	8	NA	59323544	rs10504253	8	59306095	G	A	0.0367793	0.230546	0.129608	0.0752735	0.669205	0.0927395	5.35493e-13	0.344507	0.199472	0.084	0.0841508	0.0554663	6	UBXN2B	0.484	1.411	0.955 - 2.086
cg23560546	2	NA	159652019	rs925781	2	159651734	A	G	0.374751	0.0353671	0.0470951	0.45267	-0.635373	0.031028	3.42315e-93	-0.0556635	0.0741718	0.453	0.221321	0.338337	20	DAPL1	0.817	0.946	0.818 - 1.094
cg23562222	7	NA	5272900	rs7904	7	5273121	T	C	0.369781	0.0109399	0.0481507	0.820267	-0.326516	0.0345036	2.98542e-21	-0.033505	0.147511	0.82	0.685751	0.690155	8	WIPI2	0.959	0.967	0.724 - 1.291
cg23615741	10	NA	101297642	rs989978	10	101322555	G	A	0.259443	-0.118672	0.0524666	0.0237062	0.31002	0.0371808	7.54409e-17	-0.382788	0.175352	0.029	0.0290382	0.049296	6	NKX2-3	0.34	0.682	0.484 - 0.962
cg23628350	17	NA	80561982	rs3752821	17	80554346	T	C	0.163022	-0.0381173	0.0644214	0.55406	1.10144	0.0388636	1.07188e-176	-0.0346067	0.0585009	0.554	0.805281	0.0399631	10	FOXK2	0.861	0.966	0.861 - 1.083
cg23636419	16	NA	87426676	rs933717	16	87415250	C	T	0.441352	0.104139	0.0463917	0.0247825	-0.18861	0.0330729	1.17821e-08	-0.552141	0.264336	0.037	0.0367272	0.0014898	7	MAP1LC3B	0.349	0.576	0.343 - 0.967
cg23646820	1	NA	236304503	rs10802285	1	236311886	T	C	0.271372	0.0620354	0.0504929	0.219223	0.568648	0.0342802	8.48113e-62	0.109093	0.0890379	0.22	0.313482	0.495034	14	GPR137B	0.645	1.115	0.937 - 1.328
cg23678165	6	NA	41704577	rs3804279	6	41705612	A	G	0.129225	-0.0967312	0.0643374	0.132711	-0.278513	0.0481676	7.37447e-09	0.347313	0.238685	0.146	0.145638	0.0797163	4	TFEB	0.558	1.415	0.886 - 2.259
cg23697202	6	NA	91320190	rs958395	6	91326299	A	C	0.337972	-0.00250313	0.0490322	0.959285	-0.28554	0.0339322	3.92862e-17	0.00876631	0.171721	0.959	0.959286	0.435601	20	MAP3K7	0.993	1.009	0.721 - 1.412
cg23707289	18	NA	60988099	rs2236719	18	61006292	A	G	0.474155	-0.0539283	0.0466581	0.247755	-0.560134	0.0298318	1.1787e-78	0.0962775	0.0834558	0.249	0.0512522	0.00325776	20	BCL2	0.678	1.101	0.935 - 1.297
cg23712594	1	NA	226591890	rs2027440	1	226563859	C	T	0.154076	-0.0246926	0.0622951	0.691824	0.545322	0.0453838	2.93539e-33	-0.0452808	0.114298	0.692	0.897946	0.0976318	10	PARP1	0.926	0.956	0.764 - 1.196
cg23715732	17	NA	78801851	rs7217174	17	78793653	T	C	0.184891	-0.0306654	0.0592482	0.604755	0.546962	0.0391207	2.02439e-44	-0.0560649	0.108396	0.605	0.605002	0.246383	12	RPTOR	0.89	0.945	0.765 - 1.169
cg23729020	1	NA	207925081	rs7144	1	207967719	C	T	0.394632	-0.146694	0.0477168	0.00211023	-0.326674	0.0341684	1.1696e-21	0.449053	0.153434	0.003	0.003426	1.12702e-07	18	CD46	0.17	1.567	1.16 - 2.117
cg23729407	2	NA	235879320	rs11684843	2	235890317	T	C	0.0586481	-0.253216	0.117384	0.0309932	-1.88016	0.060029	2.427e-215	0.134678	0.0625809	0.031	0.0670927	0.146539	7	SH3BP4	0.347	1.144	1.012 - 1.293
cg23736297	17	NA	78915881	rs7219318	17	78912354	T	C	0.437376	-0.0516091	0.0463242	0.265243	-0.638806	0.0304692	1.35072e-97	0.08079	0.0726192	0.266	0.344975	0.00675628	18	RPTOR	0.689	1.084	0.94 - 1.25
cg23741509	4	NA	140375847	rs747004	4	140254518	C	T	0.256461	-0.0363319	0.0528532	0.491823	0.274079	0.0376363	3.28174e-13	-0.13256	0.193697	0.494	0.493742	0.550943	14	RAB33B	0.822	0.876	0.599 - 1.28
cg23752985	2	NA	85803571	rs10187424	2	85794297	C	T	0.44334	-0.0563803	0.0465458	0.225786	0.818771	0.0295948	1.78923e-168	-0.0688597	0.0569028	0.226	0.411602	8.46392e-05	20	VAMP8	0.655	0.933	0.835 - 1.044
cg23756442	6	NA	28892465	rs200968	6	27859568	C	T	0.144135	-0.300845	0.0613992	9.59247e-07	-0.400403	0.0427448	7.44136e-21	0.751355	0.173055	1.4e-05	1.41371e-05	7.72425e-15	20	TRIM27	0.007	2.12	1.51 - 2.976
cg23757825	7	NA	55092271	rs6969537	7	55082418	A	G	0.136183	0.0685928	0.0675457	0.309866	-0.338487	0.0441005	1.6495e-14	-0.202645	0.201291	0.314	0.314065	0.0349494	6	EGFR	0.726	0.817	0.55 - 1.212
cg23765707	17	NA	80551747	rs7215059	17	80550441	G	A	0.170974	0.0179603	0.0615126	0.770304	0.365074	0.0427948	1.4533e-17	0.0491963	0.168592	0.77	0.770434	0.0705447	5	FOXK2	0.95	1.05	0.755 - 1.462
cg23775236	15	NA	41192540	rs2279578	15	41164344	C	T	0.242545	0.0624075	0.0539485	0.247355	-0.217436	0.0356901	1.11288e-09	-0.287016	0.252546	0.256	0.243916	0.131173	10	VPS18	0.686	0.75	0.457 - 1.231
cg23796481	11	NA	64053134	rs694739	11	64097233	G	A	0.380716	-0.0401818	0.048211	0.404587	0.529999	0.031372	4.98072e-64	-0.0758148	0.0910749	0.405	0.405158	0.000969279	20	GPR137	0.791	0.927	0.775 - 1.108
cg23823000	6	NA	168433191	rs227240	6	168415705	A	G	0.124254	-0.0968414	0.0722851	0.180338	-0.865971	0.0505216	7.38627e-66	0.11183	0.0837275	0.182	0.00996909	0.197097	10	KIF25	0.607	1.118	0.949 - 1.318
cg23825301	11	NA	1296823	rs4963039	11	1365531	T	C	0.054672	0.191446	0.108914	0.0787863	-1.03307	0.0873287	2.74154e-32	-0.185317	0.106585	0.082	0.0820906	0.242152	3	TOLLIP	0.484	0.831	0.674 - 1.024
cg23833425	6	NA	142476640	rs225618	6	142463736	C	T	0.421471	0.0299439	0.0465202	0.519786	0.293989	0.0328211	3.32688e-19	0.101854	0.158646	0.521	0.52086	0.273695	17	VTA1	0.84	1.107	0.811 - 1.511
cg23834688	17	NA	76798392	rs1044486	17	76792179	G	A	0.481113	0.0641119	0.0462226	0.165434	0.407842	0.0321754	8.07839e-37	0.157198	0.114011	0.168	0.167958	2.08776e-07	20	USP36	0.587	1.17	0.936 - 1.463
cg23850205	19	NA	7967913	rs4804833	19	7970635	A	G	0.402584	-0.0754781	0.0470228	0.108463	-0.732092	0.0303628	1.89387e-128	0.103099	0.0643729	0.109	0.0866878	0.00837338	9	MAP2K7	0.524	1.109	0.977 - 1.258
cg23851167	20	NA	62131189	rs310619	20	62127521	A	G	0.360835	-0.0164343	0.0484893	0.734665	0.29381	0.0334878	1.72986e-18	-0.0559351	0.165159	0.735	0.598396	NA	NA	EEF1A2	0.937	0.946	0.684 - 1.307
cg23875677	11	NA	10229755	rs10500722	11	10235358	T	G	0.261431	-0.123524	0.0543362	0.0230064	-0.437878	0.0398822	4.80741e-28	0.282097	0.126722	0.026	0.0260069	3.86532e-05	20	SBF2	0.322	1.326	1.034 - 1.7
cg23885472	2	NA	136878267	rs4954391	2	136883823	C	T	0.196819	-0.08158	0.0551633	0.139172	-1.36844	0.0212439	0	0.0596154	0.0403218	0.139	0.00133242	3.54837e-05	9	CXCR4	0.548	1.061	0.981 - 1.149
cg23890774	19	NA	36618841	rs1009381	19	36537959	G	A	0.372763	0.030253	0.0471636	0.521232	0.725738	0.0309273	9.08209e-122	0.0416858	0.0650113	0.521	0.554612	0.000474611	9	CAPNS1	0.84	1.043	0.918 - 1.184
cg23895262	15	NA	40380996	rs648289	15	40380933	C	T	0.4334	0.00682323	0.0469045	0.884339	0.250121	0.0324972	1.39636e-14	0.0272797	0.187561	0.884	0.88436	0.59582	10	BMF	0.981	1.028	0.712 - 1.484
cg23903252	7	NA	149569998	rs10807976	7	149583170	C	T	0.40159	-0.00299551	0.0473655	0.949573	-0.257732	0.0341567	4.50239e-14	0.0116226	0.183784	0.95	0.949575	0.485794	6	ATP6V0E2	0.989	1.012	0.706 - 1.45
cg23909633	1	NA	207070539	rs12121499	1	207080565	T	C	0.450298	-0.034695	0.0461151	0.451837	-0.213661	0.0327586	6.92428e-11	0.162384	0.217264	0.455	0.738535	0.0413056	9	IL24	0.817	1.176	0.768 - 1.801
cg23940612	2	NA	218898788	rs10187555	2	218920510	A	G	0.425447	-0.0360418	0.0471383	0.444512	0.658291	0.0316255	3.15177e-96	-0.0547506	0.0716554	0.445	0.862353	0.113734	19	RUFY4	0.815	0.947	0.823 - 1.089
cg23975840	12	NA	117042895	rs7960700	12	117039310	G	A	0.170974	-0.0980337	0.0580621	0.091329	0.566545	0.0417541	6.14871e-42	-0.173038	0.103275	0.094	0.23492	0.0225594	4	MAP1LC3B2	0.497	0.841	0.687 - 1.03
cg23977453	3	NA	10182923	rs279545	3	9972493	G	A	0.190855	-0.0535408	0.0553026	0.332973	0.434393	0.0379475	2.42832e-30	-0.123254	0.127765	0.335	0.398622	0.0122806	10	VHL	0.744	0.884	0.688 - 1.136
cg24032393	7	NA	150706355	rs743507	7	150707488	C	T	0.285288	0.0945305	0.0547928	0.084485	-0.702407	0.0359691	6.33929e-85	-0.134581	0.078311	0.086	0.119712	0.0954721	12	ATG9B	0.484	0.874	0.75 - 1.019
cg24032752	3	NA	50388670	rs739431	3	50255305	G	A	0.154076	0.127947	0.0658717	0.0520927	0.893292	0.0454132	3.87213e-86	0.143231	0.074099	0.053	0.273686	0.0884441	15	NPRL2	0.42	1.154	0.998 - 1.334
cg24040043	1	NA	207224982	rs10864035	1	207208335	T	C	0.413519	0.0506931	0.046484	0.275471	0.242041	0.0330312	2.34225e-13	0.20944	0.194165	0.281	0.280735	0.0561272	4	YOD1	0.701	1.233	0.843 - 1.804
cg24047802	1	NA	223936343	rs1222138	1	223931411	G	A	0.0964215	-0.0582689	0.0797396	0.464938	-0.605157	0.0457955	7.25252e-40	0.0962873	0.131968	0.466	0.26397	0.00729619	14	CAPN2	0.817	1.101	0.85 - 1.426
cg24051749	1	NA	39340282	rs4494114	1	39339682	C	T	0.452286	0.055407	0.0462842	0.231266	-1.35563	0.0133529	0	-0.0408719	0.0341446	0.231	0.608899	0.722638	16	RRAGC	0.663	0.96	0.898 - 1.026
cg24082680	1	NA	63249199	rs7513520	1	63288932	T	C	0.441352	0.0237165	0.0465925	0.610738	-0.200874	0.0327808	8.91118e-10	-0.118067	0.232748	0.612	0.611964	0.24049	9	ATG4C	0.891	0.889	0.563 - 1.402
cg24107848	17	NA	76207924	rs11658812	17	76237874	A	G	0.110338	0.0256677	0.0707742	0.716851	0.293051	0.0463331	2.53445e-10	0.0875878	0.241905	0.717	0.717296	NA	NA	BIRC5	0.932	1.092	0.679 - 1.754
cg24195524	6	NA	32147809	rs9267658	6	31845985	T	C	0.104374	0.107059	0.0696309	0.124166	-0.525135	0.0437592	3.52977e-33	-0.20387	0.13368	0.127	0.127245	3.80369e-12	20	RNF5	0.544	0.816	0.628 - 1.06
cg24207068	17	NA	78865662	rs2289766	17	78865824	G	A	0.154076	0.0782859	0.0632768	0.216014	1.22926	0.0363902	3.88603e-250	0.0636854	0.05151	0.216	0.616404	0.740394	6	RPTOR	0.643	1.066	0.963 - 1.179
cg24220178	17	NA	80541649	rs4789799	17	80533079	T	C	0.371769	-0.00551518	0.0481214	0.908755	0.275409	0.0330308	7.55896e-17	-0.0200254	0.174743	0.909	0.692277	0.351483	5	FOXK2	0.982	0.98	0.696 - 1.381
cg24246628	6	NA	168435914	rs227240	6	168415705	A	G	0.124254	-0.0968414	0.0722851	0.180338	0.755564	0.0510163	1.25804e-49	-0.128171	0.0960611	0.182	0.0610085	0.294179	11	KIF25	0.607	0.88	0.729 - 1.062
cg24251814	1	NA	8013974	rs161799	1	8015560	G	A	0.377734	0.107919	0.04815	0.0250061	-0.211135	0.0337038	3.74248e-10	-0.511138	0.242211	0.035	0.0348321	0.00284435	6	PARK7	0.349	0.6	0.373 - 0.964
cg24253461	8	NA	95940993	rs2459965	8	95940800	A	G	0.132207	-0.118446	0.0654639	0.0703993	0.331276	0.0450315	1.88753e-13	-0.357545	0.203501	0.079	0.0789225	0.000244639	5	TP53INP1	0.484	0.699	0.469 - 1.042
cg24255756	10	NA	101292455	rs11190140	10	101291593	T	C	0.49503	0.0487902	0.0461113	0.290011	-0.24846	0.0305548	4.23586e-16	-0.19637	0.187153	0.294	0.294063	0.0620969	7	NKX2-3	0.711	0.822	0.569 - 1.186
cg24315876	17	NA	78913111	rs7219318	17	78912354	T	C	0.437376	-0.0516091	0.0463242	0.265243	-1.09255	0.0228461	0	0.0472375	0.0424117	0.265	0.491328	0.0126638	20	RPTOR	0.689	1.048	0.965 - 1.139
cg24327522	17	NA	78866579	rs2289766	17	78865824	G	A	0.154076	0.0782859	0.0632768	0.216014	0.590618	0.043664	1.09162e-41	0.132549	0.107584	0.218	0.440877	0.575625	5	RPTOR	0.643	1.142	0.925 - 1.41
cg24334149	2	NA	71175539	rs10185490	2	71166840	A	G	0.447316	0.0266419	0.046293	0.564949	-0.441487	0.0323016	1.58392e-42	-0.0603458	0.10495	0.565	0.666851	0.545917	10	ATP6V1B1	0.869	0.941	0.766 - 1.156
cg24336398	9	NA	139236777	rs11145922	9	139254317	A	G	0.132207	0.0525924	0.0675602	0.436302	0.524904	0.0466222	2.09943e-29	0.100194	0.129017	0.437	0.437396	0.463647	9	GPSM1	0.815	1.105	0.858 - 1.423
cg24342013	13	NA	48891544	rs2243461	13	48841518	T	C	0.272366	0.00995033	0.0520092	0.848276	-0.797768	0.0333689	2.55767e-126	-0.0124727	0.0651954	0.848	0.336344	0.353958	18	RB1	0.966	0.988	0.869 - 1.122
cg24343322	17	NA	78925172	rs7224748	17	78929020	A	G	0.408549	0.001998	0.0468454	0.96598	-0.201245	0.0333894	1.66806e-09	-0.0099282	0.232784	0.966	0.965981	0.195901	3	RPTOR	0.993	0.99	0.627 - 1.563
cg24360998	1	NA	236666569	rs10925145	1	236666907	C	T	0.389662	-0.0430595	0.0474123	0.363777	0.206151	0.0330577	4.48616e-10	-0.208873	0.232414	0.369	0.532284	0.101949	5	LGALS8	0.772	0.811	0.515 - 1.28
cg24361048	1	NA	3652931	rs3765766	1	3634660	T	C	0.102386	-0.150939	0.0762573	0.0477779	-0.415473	0.049339	3.73975e-17	0.363295	0.188546	0.054	0.0540014	NA	NA	TP73	0.421	1.438	0.994 - 2.081
cg24384816	20	NA	35972312	rs6073964	20	35909294	A	G	0.253479	-0.0253178	0.0512494	0.621298	-0.75415	0.0318544	6.54287e-124	0.0335713	0.0679713	0.621	0.765314	0.00776483	9	SRC	0.892	1.034	0.905 - 1.182
cg24395117	11	NA	70245893	rs7109643	11	70195182	G	T	0.347913	0.00420884	0.0489334	0.931457	0.189743	0.0338308	2.03984e-08	0.0221818	0.257923	0.931	0.931465	0.103753	7	CTTN	0.986	1.022	0.617 - 1.695
cg24408313	18	NA	60988465	rs1462129	18	60980871	T	C	0.435388	0.0468836	0.0461994	0.310196	0.398343	0.0316267	2.2453e-36	0.117697	0.116355	0.312	0.311762	0.0301746	14	BCL2	0.725	1.125	0.896 - 1.413
cg24425727	6	NA	36645648	rs10807170	6	36629444	C	T	0.345924	0.149893	0.0477334	0.00168826	-0.757145	0.0307382	5.72757e-134	-0.197971	0.0635541	0.002	0.00173242	1.84965e-06	20	CDKN1A	0.153	0.82	0.724 - 0.929
cg24455365	1	NA	20961229	rs2070658	1	20980922	A	G	0.101392	0.08158	0.0724648	0.260255	0.651832	0.0495189	1.42748e-39	0.125155	0.111577	0.262	0.261993	0.77521	9	PINK1	0.687	1.133	0.911 - 1.41
cg24468890	1	NA	32757294	rs10914555	1	32879586	C	T	0.136183	0.0151136	0.0723565	0.834544	-0.455329	0.0483045	4.25138e-21	-0.0331927	0.158949	0.835	0.834584	0.0628829	7	HDAC1	0.964	0.967	0.708 - 1.321
cg24478145	14	NA	31090880	rs2273522	14	31097345	A	G	0.251491	-0.10948	0.0553078	0.0477634	0.240774	0.0385382	4.16643e-10	-0.4547	0.240962	0.059	0.0591577	0.000365663	10	SCFD1	0.44	0.635	0.396 - 1.018
cg24505687	6	NA	33548425	rs210139	6	33543409	C	A	0.423459	0.0459392	0.0473103	0.331539	0.702378	0.0323328	1.23307e-104	0.0654052	0.0674246	0.332	0.0633492	0.0101147	20	BAK1	0.742	1.068	0.935 - 1.218
cg24530489	15	NA	56299380	rs2438128	15	56147852	G	A	0.239563	0.0305623	0.0562481	0.58689	-0.618789	0.0376447	1.029e-60	-0.0493905	0.0909499	0.587	0.677651	0.027294	20	NEDD4	0.885	0.952	0.796 - 1.138
cg24531520	7	NA	151217947	rs2299965	7	151192662	C	T	0.464215	-0.0353671	0.0460252	0.442232	0.228021	0.0323267	1.74305e-12	-0.155105	0.203041	0.445	0.671911	0.111061	9	RHEB	0.815	0.856	0.575 - 1.275
cg24537348	17	NA	80545705	rs1387545	17	80544855	T	C	0.379722	0.119559	0.047461	0.0117655	-0.219226	0.0337867	8.66745e-11	-0.545369	0.232237	0.019	0.0188579	0.34123	5	FOXK2	0.288	0.58	0.368 - 0.914
cg24543939	5	NA	53952507	rs4865857	5	53962772	C	T	0.126243	-0.0314987	0.0664832	0.635654	-1.25288	0.0434015	3.08324e-183	0.025141	0.0530714	0.636	0.273558	0.177425	14	SNX18	0.896	1.025	0.924 - 1.138
cg24599065	2	NA	202093848	rs6747918	2	202097575	G	A	0.479125	0.0602809	0.046293	0.192862	-0.79242	0.0295106	7.98103e-159	-0.0760719	0.0584884	0.193	0.279892	0.00011622	20	CASP8	0.619	0.927	0.826 - 1.039
cg24627299	7	NA	116311496	rs38840	7	116312986	T	C	0.150099	0.0592119	0.0617882	0.337909	0.473495	0.0425909	1.03381e-28	0.125053	0.130978	0.34	0.339697	0.0178056	3	MET	0.745	1.133	0.877 - 1.465
cg24627827	10	NA	88125521	rs2217223	10	88111630	A	G	0.337972	0.0168571	0.0482323	0.726715	0.21916	0.0338331	9.31526e-11	0.076917	0.220398	0.727	0.727096	0.150478	6	GRID1	0.937	1.08	0.701 - 1.663
cg24642439	20	NA	33292090	rs6120708	20	33335526	A	G	0.393638	0.0440169	0.0468848	0.347818	-0.260833	0.0337041	1.00289e-14	-0.168755	0.181068	0.351	0.351338	0.0970745	20	TP53INP2	0.755	0.845	0.592 - 1.205
cg24686153	15	NA	56148763	rs1912403	15	56208933	C	T	0.0745527	0.0405095	0.0838146	0.628867	-1.36536	0.0495865	6.71527e-167	-0.0296695	0.0613959	0.629	0.307816	0.494248	10	NEDD4	0.894	0.971	0.861 - 1.095
cg24692310	11	NA	60915630	rs657643	11	60915967	A	G	0.34493	-0.000300045	0.0473958	0.994949	0.187047	0.0320124	5.12816e-09	-0.00160411	0.25339	0.995	0.994949	0.152653	5	VPS37C	0.996	0.998	0.608 - 1.641
cg24699005	19	NA	1192342	rs873289	19	1175396	G	A	0.505964	-0.0639133	0.0462222	0.166744	-0.325986	0.0321653	3.87607e-24	0.196062	0.143106	0.171	0.170672	NA	NA	STK11	0.593	1.217	0.919 - 1.611
cg24744697	11	NA	6503801	rs10839574	11	6551470	T	C	0.452286	0.0237165	0.0461195	0.607084	-0.265247	0.0320872	1.38017e-16	-0.089413	0.17421	0.608	0.607778	0.169255	16	ARFIP2	0.89	0.914	0.65 - 1.287
cg24746444	20	NA	62706765	rs6062342	20	62695878	C	A	0.251491	-0.0148886	0.0523734	0.776197	-0.20439	0.0370182	3.36429e-08	0.0728442	0.256582	0.776	0.776486	NA	NA	RGS19	0.95	1.076	0.65 - 1.778
cg24757160	11	NA	67804112	rs1547890	11	67915693	A	G	0.23161	0.0601539	0.0544523	0.269286	0.493928	0.0365373	1.2166e-41	0.121787	0.110611	0.271	0.418005	0.0715737	7	TCIRG1	0.693	1.13	0.909 - 1.403
cg24770256	17	NA	80486771	rs4789780	17	80478806	G	A	0.107356	-0.0657877	0.0780616	0.399359	-0.351615	0.0547099	1.30238e-10	0.187102	0.22391	0.403	0.403373	0.275507	4	FOXK2	0.79	1.206	0.777 - 1.87
cg24794833	8	NA	27450748	rs7012010	8	27448729	C	T	0.281312	0.0752625	0.0506192	0.137058	-0.415309	0.0355236	1.41613e-31	-0.181221	0.122865	0.14	0.286454	0.041713	14	CLU	0.548	0.834	0.656 - 1.061
cg24796272	8	NA	99954679	rs11987297	8	99938470	C	T	0.119284	0.0186733	0.0673856	0.781695	0.251334	0.0438819	1.01925e-08	0.0742969	0.268426	0.782	0.781943	0.215419	9	STK3	0.953	1.077	0.636 - 1.823
cg24799795	11	NA	5959658	rs10769353	11	5954809	C	T	0.37674	0.0722482	0.0485536	0.136748	-0.653893	0.0323461	7.15238e-91	-0.110489	0.0744541	0.138	0.154813	2.84478e-05	20	TRIM5	0.548	0.895	0.774 - 1.036
cg24799947	15	NA	44958131	rs3759871	15	44943757	G	A	0.451292	-0.0178399	0.0463093	0.700064	0.197633	0.0327601	1.612e-09	-0.0902677	0.234797	0.701	0.700645	0.736132	10	SPG11	0.927	0.914	0.577 - 1.448
cg24803719	17	NA	45855879	rs4794110	17	45847230	C	T	0.28827	-0.00995033	0.0500896	0.842536	-0.845283	0.0325126	5.13447e-149	0.0117716	0.0592595	0.843	0.372899	0.246361	18	OSBPL7	0.966	1.012	0.901 - 1.136
cg24848599	1	NA	228604800	rs3795814	1	228543800	T	C	0.100398	-0.13456	0.0823023	0.10206	-0.324213	0.0576208	1.83725e-08	0.415036	0.264352	0.116	0.116412	0.000272917	4	TRIM17	0.528	1.514	0.902 - 2.543
cg24869748	6	NA	86303744	rs1570311	6	86155151	G	T	0.143141	-0.0497421	0.063251	0.431619	-0.292346	0.0442312	3.85607e-11	0.170148	0.217883	0.435	0.434852	NA	NA	SNX14	0.815	1.185	0.773 - 1.817
cg24871743	1	NA	68512650	rs269354	1	68531336	G	A	0.0576541	0.206409	0.114813	0.0722112	0.503918	0.0831432	1.35407e-09	0.409608	0.237652	0.085	0.180686	0.000523705	8	DIRAS3	0.484	1.506	0.945 - 2.4
cg24883498	19	NA	18264771	rs8108738	19	18255359	G	A	0.498012	0.112385	0.0462083	0.0150099	0.226391	0.0319327	1.34473e-12	0.496421	0.215785	0.021	0.0214181	4.41714e-06	10	PIK3R2	0.296	1.643	1.076 - 2.508
cg24893837	5	NA	78282099	rs163125	5	78282670	G	A	0.178926	0.00904074	0.05914	0.878501	0.697923	0.0409327	3.46595e-65	0.0129538	0.0847405	0.879	0.991969	0.795659	20	ARSB	0.978	1.013	0.858 - 1.196
cg24900563	11	NA	10320161	rs7930218	11	10234712	G	T	0.127237	0.0851223	0.0741902	0.251236	-0.887509	0.0476648	2.22142e-77	-0.0959115	0.0837523	0.252	0.351732	0.00496715	20	SBF2	0.683	0.909	0.771 - 1.071
cg24913868	10	NA	101296069	rs888208	10	101295863	G	A	0.285288	-0.0704585	0.0520591	0.175917	0.39245	0.0355229	2.2468e-28	-0.179535	0.133643	0.179	0.179146	0.0326725	6	NKX2-3	0.606	0.836	0.643 - 1.086
cg24937136	1	NA	226593346	rs2027440	1	226563859	C	T	0.154076	-0.0246926	0.0622951	0.691824	1.20653	0.0398363	1.69287e-201	-0.0204658	0.0516361	0.692	0.315953	0.123025	13	PARP1	0.926	0.98	0.885 - 1.084
cg24966406	20	NA	366345	rs6037475	20	358935	C	T	0.345924	0.0481404	0.0480649	0.316551	0.301793	0.0326087	2.14237e-20	0.159515	0.160194	0.319	0.544329	0.455494	6	TRIB3	0.728	1.173	0.857 - 1.606
cg24974611	1	NA	177939225	rs3813654	1	177939740	C	T	0.0785288	0.034695	0.0831609	0.67653	-0.585556	0.0583075	9.90812e-24	-0.0592514	0.142143	0.677	0.676793	0.0890717	6	SEC16B	0.92	0.942	0.713 - 1.245
cg25007680	1	NA	8021821	rs225100	1	8066914	T	C	0.407555	0.00697561	0.0467603	0.881413	-0.266876	0.0306548	3.15247e-18	-0.026138	0.175239	0.881	0.88143	0.106528	15	PARK7	0.979	0.974	0.691 - 1.373
cg25009498	17	NA	80562120	rs3752821	17	80554346	T	C	0.163022	-0.0381173	0.0644214	0.55406	1.14186	0.0383257	4.74179e-195	-0.0333818	0.0564292	0.554	0.151769	0.0386998	10	FOXK2	0.861	0.967	0.866 - 1.08
cg25010508	6	NA	43726326	rs4711748	6	43694598	T	C	0.23161	0.0276152	0.0544556	0.612075	-0.24372	0.0393099	5.64737e-10	-0.113307	0.224181	0.613	0.613259	0.0389393	5	VEGFA	0.891	0.893	0.575 - 1.386
cg25015371	6	NA	108874950	rs17069632	6	108866570	C	T	0.054672	0.0410304	0.0980416	0.675582	-0.974475	0.0721635	1.48687e-41	-0.0421051	0.100658	0.676	0.675728	0.185653	7	FOXO3	0.92	0.959	0.787 - 1.168
cg25050565	8	NA	31679994	rs10113797	8	31510337	C	T	0.476143	0.0486652	0.0462368	0.292561	-0.255063	0.0326269	5.38574e-15	-0.190797	0.182912	0.297	0.411241	0.0166319	20	NRG1	0.714	0.826	0.577 - 1.183
cg25057221	17	NA	78925232	rs7225525	17	78928792	T	C	0.407555	0.00399202	0.0468723	0.932128	-0.355019	0.0323075	4.32992e-28	-0.0112445	0.132032	0.932	0.93213	0.417941	12	RPTOR	0.986	0.989	0.763 - 1.281
cg25059899	18	NA	60904328	rs4987764	18	60908132	G	A	0.0795229	-0.00399202	0.0894405	0.9644	0.841535	0.0640227	1.83424e-39	-0.00474373	0.106283	0.964	0.9644	0.00202641	5	BCL2	0.993	0.995	0.808 - 1.226
cg25069102	11	NA	64039302	rs3741403	11	63999529	T	C	0.435388	-0.105694	0.046464	0.0229209	-0.217179	0.0326179	2.77043e-11	0.486667	0.226084	0.031	0.0313508	0.000736161	11	GPR137	0.347	1.627	1.045 - 2.534
cg25076272	11	NA	60923776	rs657643	11	60915967	A	G	0.34493	-0.000300045	0.0473958	0.994949	-0.180192	0.0321	1.98338e-08	0.00166514	0.26303	0.995	0.994949	0.28176	6	VPS37C	0.996	1.002	0.598 - 1.677
cg25105617	5	NA	78298157	rs479405	5	78302859	C	A	0.432406	0.039989	0.0466851	0.391683	0.655133	0.0311798	5.1537e-98	0.0610395	0.0713197	0.392	0.604992	0.401822	20	ARSB	0.781	1.063	0.924 - 1.222
cg25105657	3	NA	33925802	rs3792594	3	33877626	A	G	0.232604	-0.018164	0.05222	0.727963	-0.317985	0.037695	3.29147e-17	0.0571222	0.164361	0.728	0.362687	0.248699	10	PDCD6IP	0.937	1.059	0.767 - 1.461
cg25125450	22	NA	32601274	rs7292474	22	32624064	T	C	0.128231	0.158712	0.0664142	0.0168608	0.483593	0.04742	2.02246e-24	0.328194	0.141055	0.02	0.0199811	0.000204848	12	RFPL2	0.291	1.388	1.053 - 1.831
cg25135333	1	NA	177939251	rs3813654	1	177939740	C	T	0.0785288	0.034695	0.0831609	0.67653	-0.669033	0.0587179	4.47853e-30	-0.0518585	0.124384	0.677	0.676734	0.0817074	6	SEC16B	0.92	0.949	0.744 - 1.212
cg25143743	5	NA	10725546	rs5745308	5	10678281	T	C	0.0536779	0.0478373	0.0958417	0.617689	-0.590465	0.069522	2.01008e-17	-0.0810164	0.162596	0.618	0.618295	0.708705	3	DAP	0.892	0.922	0.671 - 1.268
cg25178565	10	NA	22990128	rs11592199	10	22980658	G	A	0.33499	-0.0667236	0.047774	0.162519	-0.211738	0.0327383	9.95764e-11	0.315123	0.230829	0.172	0.172196	0.000406389	9	PIP4K2A	0.597	1.37	0.872 - 2.154
cg25212351	10	NA	90751056	rs3740286	10	90751340	G	A	0.39165	0.0488752	0.0478506	0.307059	0.294407	0.0321666	5.55883e-20	0.166012	0.163541	0.31	0.310053	0.00157778	13	FAS	0.725	1.181	0.857 - 1.627
cg25224330	7	NA	5278293	rs4577873	7	5277068	A	G	0.434394	0.0889262	0.0460929	0.0536959	-0.330447	0.0326202	4.05988e-24	-0.269109	0.141994	0.058	0.0580636	0.629484	4	WIPI2	0.435	0.764	0.578 - 1.009
cg25226711	11	NA	1297385	rs4963039	11	1365531	T	C	0.054672	0.191446	0.108914	0.0787863	-1.1651	0.0869436	5.99348e-41	-0.164317	0.0942811	0.081	0.217061	0.233163	3	TOLLIP	0.484	0.848	0.705 - 1.021
cg25233900	10	NA	133793646	rs7098827	10	133798428	T	G	0.187873	-0.0010005	0.06432	0.987589	0.291157	0.0457969	2.04971e-10	-0.00343629	0.220912	0.988	0.987589	0.205661	3	BNIP3	0.993	0.997	0.646 - 1.537
cg25251738	13	NA	30995663	rs7320510	13	30997831	A	G	0.38668	0.0459289	0.0482899	0.34155	0.359854	0.033348	3.80106e-27	0.127632	0.134713	0.343	0.343417	0.00958224	9	HMGB1	0.746	1.136	0.872 - 1.479
cg25288455	17	NA	78700906	rs9915378	17	78708418	A	G	0.336978	0.001998	0.0479326	0.966751	-0.243546	0.0343291	1.29866e-12	-0.00820379	0.196815	0.967	0.966752	0.741616	15	RPTOR	0.993	0.992	0.674 - 1.459
cg25299676	7	NA	116312739	rs38840	7	116312986	T	C	0.150099	0.0592119	0.0617882	0.337909	0.706076	0.0414285	3.92342e-65	0.0838605	0.0876475	0.339	0.667998	0.0202068	4	MET	0.745	1.087	0.916 - 1.291
cg25307371	1	NA	65885547	rs17128891	1	66903583	G	T	0.054672	0.178529	0.101306	0.0780229	0.356082	0.0586993	1.30966e-09	0.50137	0.296264	0.091	0.0905868	0.000821704	3	LEPR	0.493	1.651	0.924 - 2.951
cg25310427	11	NA	1292718	rs4963039	11	1365531	T	C	0.054672	0.191446	0.108914	0.0787863	-1.36493	0.0851813	8.72129e-58	-0.140261	0.0802735	0.081	0.080587	0.468281	4	TOLLIP	0.484	0.869	0.743 - 1.017
cg25310676	1	NA	10575953	rs604814	1	10567122	G	A	0.472167	-0.0129162	0.0462255	0.779925	0.262567	0.0326756	9.31562e-16	-0.0491921	0.176159	0.78	0.780054	0.771852	20	PEX14	0.952	0.952	0.674 - 1.345
cg25314152	12	NA	133295495	rs11146950	12	133154983	G	A	0.305169	0.152685	0.0509436	0.00272527	-0.254836	0.0355912	8.06351e-13	-0.599151	0.216715	0.006	0.0162177	4.53734e-06	7	PGAM5	0.198	0.549	0.359 - 0.84
cg25319279	11	NA	5960081	rs10769353	11	5954809	C	T	0.37674	0.0722482	0.0485536	0.136748	-0.834816	0.0304591	2.21873e-165	-0.0865439	0.0582465	0.137	0.136642	3.20074e-05	20	TRIM5	0.548	0.917	0.818 - 1.028
cg25337691	7	NA	150717629	rs2303933	7	150766799	A	G	0.385686	-0.0277824	0.0471617	0.555802	0.214184	0.0327309	5.99847e-11	-0.129713	0.221083	0.557	0.461067	0.157889	6	ATG9B	0.862	0.878	0.569 - 1.355
cg25344376	1	NA	223906133	rs6674492	1	223906113	G	A	0.236581	0.10159	0.0554404	0.0668891	0.367754	0.0375881	1.32171e-22	0.276245	0.153375	0.072	0.071687	0.0420096	17	CAPN2	0.472	1.318	0.976 - 1.78
cg25345422	19	NA	59067160	rs7249714	19	59058083	G	T	0.422465	0.0422814	0.0465689	0.363914	0.2375	0.0325474	2.9416e-13	0.178027	0.197592	0.368	0.367596	0.0665204	10	CHMP2A	0.772	1.195	0.811 - 1.76
cg25352980	1	NA	3635210	rs747827	1	3636347	C	A	0.0188867	-0.0119286	0.124067	0.923404	0.702781	0.0832111	3.02076e-17	-0.0169734	0.176549	0.923	0.923409	NA	NA	TP73	0.985	0.983	0.696 - 1.39
cg25355137	19	NA	7964615	rs4804827	19	7898541	T	C	0.2167	0.0430595	0.0563234	0.444567	1.11024	0.0336555	1.19346e-238	0.038784	0.0507445	0.445	0.0354379	0.0852822	8	MAP2K7	0.815	1.04	0.941 - 1.148
cg25356468	10	NA	64875536	rs4379723	10	64963449	C	T	0.49006	-0.08158	0.0460986	0.0767796	-0.365916	0.0326164	3.29852e-29	0.222947	0.127539	0.08	0.141457	8.28193e-06	20	NRBF2	0.484	1.25	0.973 - 1.605
cg25363789	11	NA	64949878	rs3825072	11	64954053	T	C	0.302187	0.0363319	0.0508155	0.474623	0.842148	0.0323291	1.3733e-149	0.0431419	0.0603631	0.475	0.338668	0.0330848	20	CAPN1	0.819	1.044	0.928 - 1.175
cg25424571	17	NA	78221243	rs12942462	17	78215566	G	T	0.22664	0.00803217	0.0532438	0.880089	-0.267172	0.0368277	4.02712e-13	-0.0300637	0.19933	0.88	0.880115	0.423606	8	RNF213	0.979	0.97	0.657 - 1.434
cg25430995	10	NA	73611082	rs4237333	10	73637226	T	C	0.164016	-0.0285024	0.0714486	0.689951	-0.291185	0.0463709	3.39717e-10	0.0978842	0.245867	0.691	0.690542	0.0779056	7	PSAP	0.926	1.103	0.681 - 1.786
cg25467879	7	NA	133538683	rs1030268	7	133606631	G	A	0.304175	-0.0487902	0.0524169	0.351952	-0.207691	0.0379202	4.32461e-08	0.234917	0.255998	0.359	0.358801	0.0123817	8	EXOC4	0.762	1.265	0.766 - 2.089
cg25492350	7	NA	5280248	rs10951853	7	5283411	T	C	0.473161	-0.0656058	0.0465703	0.15891	-0.229348	0.0323454	1.3356e-12	0.286054	0.207024	0.167	0.167051	0.623699	3	WIPI2	0.586	1.331	0.887 - 1.997
cg25558099	17	NA	18219121	rs1563632	17	18220770	G	A	0.340954	-0.0188218	0.0488608	0.70008	0.297209	0.0349302	1.75967e-17	-0.0633285	0.164567	0.7	0.700372	0.551912	9	SMCR8	0.927	0.939	0.68 - 1.296
cg25575065	22	NA	51066394	rs140516	22	51004053	T	C	0.23161	-0.0201007	0.0547416	0.713476	0.512856	0.0376926	3.67462e-42	-0.0391937	0.106778	0.714	0.843397	0.987782	17	ARSA	0.931	0.962	0.78 - 1.185
cg25594165	10	NA	83637420	rs10883973	10	83717632	G	A	0.0795229	-0.134531	0.0821676	0.101573	-0.346044	0.0633088	4.6037e-08	0.388768	0.247872	0.117	0.116782	NA	NA	NRG3	0.528	1.475	0.908 - 2.398
cg25655578	10	NA	84649054	rs489466	10	84648966	C	T	0.475149	0.0490852	0.0461681	0.287698	-0.643475	0.0301296	3.36458e-101	-0.0762815	0.071837	0.288	0.759455	0.408297	20	NRG3	0.704	0.927	0.805 - 1.067
cg25661781	17	NA	66454311	rs888298	17	66444335	G	A	0.446322	0.0134906	0.0470393	0.77427	0.303189	0.0317117	1.1688e-21	0.0444957	0.155218	0.774	0.774369	0.622257	11	WIPI1	0.95	1.046	0.771 - 1.417
cg25671118	18	NA	39584467	rs1944967	18	39531139	G	A	0.335984	0.105583	0.0480998	0.0281577	-0.225947	0.0335445	1.63108e-11	-0.467292	0.2239	0.037	0.0368833	0.000857227	10	PIK3C3	0.349	0.627	0.404 - 0.972
cg25672027	22	NA	43556095	rs138908	22	43548155	G	T	0.372763	0.0107577	0.0470661	0.819206	-0.186414	0.0328831	1.43643e-08	-0.0577087	0.252687	0.819	0.819351	0.549783	4	TSPO	0.959	0.944	0.575 - 1.549
cg25686905	3	NA	183603175	rs7653061	3	183603920	G	T	0.136183	-0.0516432	0.0707873	0.465662	-0.373555	0.0489099	2.21289e-14	0.138248	0.190359	0.468	0.467686	0.0983006	12	PARL	0.817	1.148	0.791 - 1.668
cg25694542	14	NA	73493846	rs12884060	14	73492735	A	G	0.177932	-0.0437429	0.0593085	0.460789	0.238048	0.0411612	7.32393e-09	-0.183756	0.251163	0.464	0.464399	0.0455218	10	ZFYVE1	0.817	0.832	0.509 - 1.361
cg25707298	10	NA	133799420	rs7098827	10	133798428	T	G	0.187873	-0.0010005	0.06432	0.987589	0.247932	0.0450634	3.75832e-08	-0.00403538	0.259427	0.988	0.987589	NA	NA	BNIP3	0.993	0.996	0.599 - 1.656
cg25710520	12	NA	124196907	rs7399224	12	124195856	T	G	0.358847	-0.0110609	0.0476689	0.81651	-0.847643	0.0297856	3.86771e-178	0.013049	0.0562389	0.817	0.127868	0.0241226	20	ATP6V0A2	0.959	1.013	0.907 - 1.131
cg25727806	2	NA	208634186	rs9784133	2	208622434	G	A	0.447316	0.0161294	0.0464633	0.728484	0.534094	0.0316012	4.42043e-64	0.0301996	0.087013	0.729	0.808072	0.212128	13	FZD5	0.937	1.031	0.869 - 1.222
cg25822709	9	NA	19048850	rs7022576	9	19060368	A	C	0.359841	-0.0460439	0.0473689	0.331037	0.601176	0.0317266	4.53289e-80	-0.0765897	0.0788974	0.332	0.830951	0.0689191	20	RRAGA	0.742	0.926	0.794 - 1.081
cg25879142	7	NA	4671391	rs4723948	7	4669136	C	T	0.258449	-0.0266419	0.0564522	0.636972	0.267706	0.0401748	2.67296e-11	-0.0995191	0.211402	0.638	0.637814	0.0109804	3	FOXK1	0.897	0.905	0.598 - 1.37
cg25882473	15	NA	64093478	rs4777232	15	64147817	C	T	0.410537	0.0894872	0.0471625	0.0577722	0.202055	0.0314464	1.31539e-10	0.442885	0.243379	0.069	0.0687989	9.21803e-05	13	HERC1	0.464	1.557	0.966 - 2.509
cg25884399	9	NA	139237461	rs3812561	9	139270876	A	G	0.0377734	0.207827	0.142242	0.143993	0.999259	0.0931738	7.7954e-27	0.207981	0.143662	0.148	0.147699	0.593756	4	GPSM1	0.563	1.231	0.929 - 1.632
cg25902229	17	NA	78864088	rs2289766	17	78865824	G	A	0.154076	0.0782859	0.0632768	0.216014	0.979125	0.0404574	2.15167e-129	0.0799549	0.0647102	0.217	0.470056	0.729113	6	RPTOR	0.643	1.083	0.954 - 1.23
cg25905215	4	NA	103537858	rs228611	4	103561709	A	G	0.482107	-0.00531409	0.0462016	0.90843	-0.234504	0.0322136	3.34661e-13	0.022661	0.197043	0.908	0.908441	0.405604	19	NFKB1	0.982	1.023	0.695 - 1.505
cg25937884	5	NA	180674133	rs888709	5	180673228	G	A	0.23161	0.076881	0.0548605	0.161097	-0.2775	0.0384673	5.43656e-13	-0.277049	0.201391	0.169	0.168923	0.00427504	6	GNB2L1	0.588	0.758	0.511 - 1.125
cg25974475	4	NA	6988750	rs1048009	4	6988677	A	G	0.0765408	0.101654	0.0858114	0.236167	0.781219	0.0573721	3.18676e-42	0.130122	0.110258	0.238	0.237935	0.00155419	15	TBC1D14	0.672	1.139	0.918 - 1.414
cg25985643	17	NA	78683457	rs9906827	17	78665405	T	C	0.485089	-0.00793137	0.0462289	0.863778	-0.572081	0.031026	6.4204e-76	0.0138641	0.0808118	0.864	0.986463	0.986525	20	RPTOR	0.973	1.014	0.865 - 1.188
cg25996553	8	NA	13133084	rs6991346	8	13118537	C	T	0.349901	0.0589011	0.0494542	0.233645	-0.282143	0.0340716	1.22264e-16	-0.208763	0.177084	0.238	0.238441	0.020831	20	DLC1	0.672	0.812	0.574 - 1.148
cg26004810	11	NA	70048845	rs10898847	11	70045922	A	G	0.364811	0.0009995	0.0471526	0.983088	-0.413589	0.0327097	1.20447e-36	-0.00241665	0.114009	0.983	0.983088	0.764707	20	FADD	0.993	0.998	0.798 - 1.247
cg26016267	11	NA	1325784	rs2334659	11	1357063	A	G	0.158052	0.0516432	0.0631252	0.413296	0.306075	0.0426061	6.77942e-13	0.168728	0.207574	0.416	0.416302	0.88381	3	TOLLIP	0.801	1.184	0.788 - 1.778
cg26020513	8	NA	11568356	rs6601604	8	11575518	A	G	0.295229	-0.00551518	0.0500134	0.912192	0.293775	0.0355534	1.42145e-16	-0.0187735	0.170259	0.912	0.9122	0.00160722	17	GATA4	0.982	0.981	0.703 - 1.37
cg26022315	17	NA	47021804	rs2291725	17	47039132	T	C	0.450298	-0.0463581	0.0466765	0.320623	-0.559511	0.0313375	2.6734e-71	0.0828547	0.0835528	0.321	0.429887	0.00581839	20	SNF8	0.729	1.086	0.922 - 1.28
cg26027576	8	NA	27441373	rs7844965	8	27442064	A	G	0.23161	-0.0497156	0.0551855	0.367651	-0.457475	0.0385199	1.57115e-32	0.108674	0.120977	0.369	0.352743	0.230192	11	CLU	0.772	1.115	0.879 - 1.413
cg26040708	8	NA	26305610	rs6557920	8	26303941	C	T	0.055666	-0.176471	0.0991923	0.0752267	-0.684102	0.0706755	3.68615e-22	0.25796	0.147425	0.08	0.0801581	0.976391	4	BNIP3L	0.484	1.294	0.969 - 1.728
cg26099837	14	NA	105255361	rs4983559	14	105277209	G	A	0.39165	-0.0573251	0.0475225	0.227712	0.34285	0.0327634	1.2583e-25	-0.167202	0.139528	0.231	0.230786	0.000973502	3	AKT1	0.663	0.846	0.644 - 1.112
cg26103179	12	NA	119591664	rs11064685	12	119590881	C	T	0.0715706	0.107029	0.0999118	0.284064	1.39567	0.0683464	1.0975e-92	0.0766863	0.0716852	0.285	0.227939	3.82312e-07	5	HSPB8	0.701	1.08	0.938 - 1.243
cg26113488	1	NA	39249433	rs2209477	1	39248886	C	T	0.205765	-0.0256677	0.0586758	0.661785	-0.566333	0.0431232	2.13337e-39	0.0453226	0.103664	0.662	0.901975	0.96442	6	RRAGC	0.909	1.046	0.854 - 1.282
cg26124115	14	NA	73602899	rs362346	14	73694590	A	G	0.0815109	-0.0787186	0.0849858	0.354313	0.392606	0.0559168	2.19876e-12	-0.200503	0.218341	0.358	0.358462	0.898555	16	PSEN1	0.762	0.818	0.533 - 1.255
cg26155674	2	NA	86793873	rs4832300	2	86788513	T	C	0.460239	0.0582689	0.0462117	0.207341	0.608578	0.0310545	1.63737e-85	0.095746	0.0760909	0.208	0.0358622	5.71171e-07	20	CHMP3	0.639	1.1	0.948 - 1.277
cg26160945	12	NA	27396706	rs12230122	12	27370311	A	G	0.115308	0.0907544	0.0679411	0.181621	0.619756	0.0463657	9.46678e-41	0.146436	0.110172	0.184	0.656723	0.111142	13	STK38L	0.607	1.158	0.933 - 1.437
cg26168118	14	NA	105751711	rs7146643	14	105757392	C	T	0.322068	-0.0392207	0.0500401	0.433166	-0.206794	0.0336674	8.13553e-10	0.189661	0.243942	0.437	0.436875	NA	NA	PACS2	0.815	1.209	0.749 - 1.95
cg26168651	7	NA	150705896	rs743507	7	150707488	C	T	0.285288	0.0945305	0.0547928	0.084485	-0.298646	0.0375025	1.67433e-15	-0.31653	0.187727	0.092	0.0917727	0.333643	7	ATG9B	0.496	0.729	0.504 - 1.053
cg26209990	7	NA	127911258	rs7811892	7	127923778	T	C	0.45328	0.0741794	0.0464933	0.110604	-0.996498	0.0251931	0	-0.0744401	0.0466946	0.111	0.443512	0.191531	9	LEP	0.524	0.928	0.847 - 1.017
cg26241416	6	NA	44215763	rs324148	6	44196578	T	C	0.259443	0.0449734	0.0524825	0.391488	-0.769844	0.0336588	8.83069e-116	-0.0584188	0.0682207	0.392	0.215076	0.0611577	8	HSP90AB1	0.781	0.943	0.825 - 1.078
cg26244164	8	NA	12987449	rs4831399	8	12986826	C	A	0.307157	0.0332466	0.050468	0.510046	-1.01814	0.0297044	1.81762e-257	-0.0326544	0.0495782	0.51	0.687512	0.239923	20	DLC1	0.833	0.968	0.878 - 1.067
cg26244646	17	NA	59391924	rs3785856	17	59391379	A	G	0.241551	-0.0950802	0.0556383	0.0874698	-0.250064	0.0407175	8.17709e-10	0.380223	0.230949	0.1	0.0996916	NA	NA	BCAS3	0.505	1.463	0.93 - 2.3
cg26271591	2	NA	178125956	rs17647588	2	178136077	T	C	0.380716	0.108854	0.047513	0.0219613	-0.508525	0.0331277	3.51777e-53	-0.214058	0.0944678	0.023	0.0334697	1.36851e-05	14	NFE2L2	0.311	0.807	0.671 - 0.972
cg26290973	17	NA	78897137	rs2271602	17	78896488	T	C	0.321074	-0.011769	0.0491313	0.810685	0.350542	0.0337006	2.43616e-25	-0.0335737	0.140195	0.811	0.810735	0.42167	10	RPTOR	0.959	0.967	0.735 - 1.273
cg26343298	8	NA	95960752	rs896854	8	95960511	T	C	0.460239	0.0276152	0.0462115	0.550118	-0.396537	0.0326836	7.0944e-34	-0.0696409	0.116679	0.551	0.550601	0.0456691	20	TP53INP1	0.861	0.933	0.742 - 1.172
cg26344392	1	NA	167825464	rs2071921	1	167825485	C	T	0.410537	0.000300045	0.0472838	0.994937	0.496128	0.0317108	3.57209e-55	0.000604774	0.0953057	0.995	0.429905	0.505951	20	ADCY10	0.996	1.001	0.83 - 1.206
cg26346210	8	NA	98610507	rs2512414	8	98584589	G	A	0.510934	0.0405095	0.0460838	0.37938	-0.360288	0.0324716	1.31924e-28	-0.112436	0.128309	0.381	0.373692	0.039761	20	MTDH	0.781	0.894	0.695 - 1.149
cg26347170	20	NA	32441424	rs2103804	20	32425403	T	C	0.506958	-0.0456252	0.0461791	0.32315	-0.253628	0.0327874	1.02968e-14	0.17989	0.183553	0.327	0.327064	0.00487687	6	CHMP4B	0.738	1.197	0.835 - 1.715
cg26356061	19	NA	58446960	rs257653	19	58456858	G	T	0.300199	0.00410843	0.0506252	0.93532	0.245977	0.0352352	2.93068e-12	0.0167025	0.205826	0.935	0.169662	0.253216	8	ZNF418	0.986	1.017	0.679 - 1.522
cg26370484	8	NA	104007480	rs3808551	8	104039314	A	G	0.101392	-0.0615563	0.0734823	0.402198	0.30432	0.0538434	1.58645e-08	-0.202275	0.244102	0.407	0.407302	0.021769	4	ATP6V1C1	0.793	0.817	0.506 - 1.318
cg26382679	19	NA	30215768	rs4805470	19	30231754	T	C	0.313121	-0.0356272	0.0497438	0.473859	-0.634255	0.0321964	2.17367e-86	0.0561717	0.0784805	0.474	0.106148	0.0741977	16	C19orf12	0.819	1.058	0.907 - 1.234
cg26386402	9	NA	115512612	rs2645992	9	115522561	T	C	0.383698	0.0516432	0.0465726	0.267484	-0.74893	0.0294802	2.25092e-142	-0.068956	0.0622448	0.268	0.144272	0.125552	20	SNX30	0.689	0.933	0.826 - 1.054
cg26393630	14	NA	30399576	rs6571329	14	30402762	G	T	0.385686	-0.0188218	0.0472144	0.690155	0.28721	0.0332494	5.71725e-18	-0.0655332	0.164565	0.69	0.690467	0.243183	6	PRKD1	0.926	0.937	0.678 - 1.293
cg26407544	1	NA	20945355	rs12404655	1	20943195	G	A	0.224652	0.0224501	0.0540366	0.677805	-0.543143	0.037057	1.21619e-48	-0.0413337	0.0995287	0.678	0.687068	0.654015	11	PINK1	0.92	0.96	0.789 - 1.166
cg26419426	5	NA	110074663	rs3985087	5	110072656	A	C	0.0894632	0.120446	0.0820167	0.141954	-0.786209	0.0557968	4.33943e-45	-0.153198	0.104884	0.144	0.144113	0.0189908	17	SLC25A46	0.556	0.858	0.699 - 1.054
cg26422151	10	NA	88136949	rs11202023	10	88165453	T	C	0.362823	0.0760347	0.0477796	0.111528	0.288589	0.0337498	1.22174e-17	0.26347	0.168405	0.118	0.1177	0.0101692	20	GRID1	0.528	1.301	0.936 - 1.81
cg26432171	3	NA	12704882	rs6442322	3	12689858	G	A	0.405567	0.113281	0.0467297	0.0153432	-0.189686	0.0319771	2.994e-09	-0.597203	0.266131	0.025	0.024831	2.99592e-05	11	RAF1	0.321	0.55	0.327 - 0.927
cg26440467	8	NA	145654605	rs3735840	8	145653006	G	A	0.474155	-0.0372958	0.0461785	0.419295	0.736803	0.029619	1.35314e-136	-0.0506184	0.0627072	0.42	0.416445	0.755319	9	VPS28	0.801	0.951	0.841 - 1.075
cg26459339	12	NA	57984920	rs812315	12	57993490	G	A	0.243539	-0.00796817	0.0543489	0.883439	1.14972	0.0285325	0	-0.00693051	0.0472716	0.883	0.491328	0.237242	17	PIP4K2C	0.981	0.993	0.905 - 1.09
cg26469982	17	NA	78923932	rs6420481	17	78925950	C	T	0.431412	-0.0009995	0.0463524	0.982796	0.438315	0.0323591	8.44388e-42	-0.00228032	0.105752	0.983	0.982796	0.352818	16	RPTOR	0.993	0.998	0.811 - 1.228
cg26470338	5	NA	78283014	rs336526	5	78287579	T	G	0.274354	-0.0159262	0.051043	0.755029	-1.04944	0.03054	9.10447e-259	0.0151759	0.0486405	0.755	0.646067	0.867066	20	ARSB	0.948	1.015	0.923 - 1.117
cg26478079	6	NA	31513571	rs2844482	6	31539767	T	C	0.147117	-0.0838165	0.0656379	0.201619	0.730979	0.046045	9.39285e-57	-0.114663	0.0900845	0.203	0.203074	1.66202e-09	8	ATP6V1G2	0.639	0.892	0.747 - 1.064
cg26494441	22	NA	32601101	rs7292474	22	32624064	T	C	0.128231	0.158712	0.0664142	0.0168608	0.485428	0.0471911	8.11199e-25	0.326953	0.140459	0.02	0.019926	0.000158381	12	RFPL2	0.291	1.387	1.053 - 1.826
cg26495537	4	NA	151177422	rs11099759	4	151202952	T	C	0.0447316	-0.126357	0.103754	0.22328	-1.12666	0.0711676	1.89792e-56	0.112151	0.0923617	0.225	0.363395	0.00464217	17	LRBA	0.652	1.119	0.933 - 1.341
cg26515676	12	NA	7341666	rs2290241	12	7341343	A	G	0.111332	-0.0923346	0.0778143	0.235385	0.354237	0.0516059	6.68318e-12	-0.260658	0.222925	0.242	0.242299	NA	NA	PEX5	0.675	0.771	0.498 - 1.193
cg26562921	16	NA	84760429	rs1862794	16	84750595	C	T	0.430417	-0.0487902	0.0468211	0.297386	0.282761	0.0332831	1.96884e-17	-0.172549	0.166827	0.301	0.300994	0.33054	10	USP10	0.717	0.842	0.607 - 1.167
cg26569315	16	NA	87886902	rs731710	16	87884547	G	A	0.407555	0.055407	0.0477609	0.246012	-0.259577	0.0339982	2.25813e-14	-0.213451	0.186107	0.251	0.251412	0.0595301	10	SLC7A5	0.682	0.808	0.561 - 1.163
cg26588076	17	NA	17741631	rs3183702	17	17747289	A	G	0.410537	-0.0692429	0.0483973	0.152511	0.300558	0.0334019	2.2936e-19	-0.230381	0.163047	0.158	0.157665	4.25096e-05	20	SREBF1	0.569	0.794	0.577 - 1.093
cg26599989	11	NA	1297087	rs4963039	11	1365531	T	C	0.054672	0.191446	0.108914	0.0787863	-0.625722	0.0881805	1.28497e-12	-0.30596	0.179322	0.088	0.0879704	NA	NA	TOLLIP	0.484	0.736	0.518 - 1.047
cg26660312	7	NA	5271480	rs4236378	7	5255294	T	C	0.166998	0.0285875	0.0581997	0.623287	0.996566	0.0376752	3.50709e-154	0.028686	0.0584103	0.623	0.612461	0.810296	6	WIPI2	0.892	1.029	0.918 - 1.154
cg26661481	11	NA	117855870	rs11216693	11	117890386	A	C	0.055666	0.123986	0.0908	0.172101	0.384436	0.0677461	1.38967e-08	0.322514	0.242932	0.184	0.184313	0.932503	3	IL10RA	0.607	1.381	0.858 - 2.223
cg26714263	17	NA	78860511	rs6565484	17	78848856	T	C	0.498012	0.0430595	0.0460464	0.34972	0.32438	0.0319937	3.71385e-24	0.132744	0.142555	0.352	0.640804	0.332338	9	RPTOR	0.755	1.142	0.864 - 1.51
cg26723847	11	NA	134095652	rs10894782	11	134048143	T	G	0.327038	0.0907544	0.0498891	0.0688927	0.216466	0.0338382	1.58358e-10	0.419254	0.239608	0.08	0.0801612	0.10022	11	VPS26B	0.484	1.521	0.951 - 2.432
cg26765295	16	NA	11187192	rs9923856	16	11210415	C	T	0.310139	0.0697789	0.0492476	0.156512	-0.328069	0.0354418	2.11105e-20	-0.212696	0.151862	0.161	0.169793	0.0175632	20	CLEC16A	0.575	0.808	0.6 - 1.089
cg26779330	11	NA	1297558	rs4963039	11	1365531	T	C	0.054672	0.191446	0.108914	0.0787863	-2.01072	0.0804777	8.94179e-138	-0.0952127	0.0543006	0.08	0.194318	0.391271	4	TOLLIP	0.484	0.909	0.817 - 1.011
cg26793720	8	NA	98532008	rs10808356	8	98485861	C	T	0.229622	0.0778534	0.0543345	0.1519	0.383491	0.0388228	5.18724e-23	0.203012	0.143167	0.156	0.156187	0.111153	4	MTDH	0.569	1.225	0.925 - 1.622
cg26799474	2	NA	202098951	rs2244438	2	202252539	A	G	0.314115	-0.0116678	0.0503175	0.816628	0.325609	0.035097	1.73652e-20	-0.0358338	0.154582	0.817	0.971286	0.165065	13	CASP8	0.959	0.965	0.713 - 1.306
cg26800803	7	NA	4765095	rs6973046	7	4765018	G	A	0.461233	0.00994933	0.0462942	0.829833	-0.373613	0.0325031	1.40301e-30	-0.0266301	0.123931	0.83	0.829863	0.226321	4	FOXK1	0.961	0.974	0.764 - 1.241
cg26805113	16	NA	86112141	rs4843344	16	86114829	G	A	0.323062	0.0319036	0.048944	0.514505	-1.08839	0.0275869	0	-0.0293126	0.0449753	0.515	0.945149	0.376455	10	IRF8	0.833	0.971	0.889 - 1.061
cg26810690	1	NA	3622130	rs3765736	1	3616601	T	C	0.389662	0.0732505	0.0478013	0.125425	-0.183044	0.0330278	2.98795e-08	-0.400179	0.270944	0.14	0.139682	NA	NA	TP73	0.548	0.67	0.394 - 1.14
cg26812615	12	NA	116996773	rs8181730	12	116999958	A	G	0.180915	0.0285875	0.0615249	0.642183	-0.414687	0.0420599	6.24097e-23	-0.0689376	0.148529	0.643	0.0676203	0.0187177	9	MAP1LC3B2	0.898	0.933	0.698 - 1.249
cg26816564	1	NA	7831052	rs10462018	1	7879627	T	C	0.156064	0.0592119	0.0680561	0.384276	0.530263	0.043344	2.05027e-34	0.111665	0.128668	0.385	0.385474	0.0474467	20	VAMP3	0.781	1.118	0.869 - 1.439
cg26817573	15	NA	64126729	rs2165882	15	64092790	G	A	0.346918	0.0241902	0.0491536	0.622624	0.618496	0.0334319	2.05795e-76	0.0391114	0.079501	0.623	0.0369211	0.00239837	20	HERC1	0.892	1.04	0.89 - 1.215
cg26820915	5	NA	76788435	rs33198	5	76789265	G	T	0.451292	0.0224501	0.0460723	0.62606	0.483913	0.028809	2.55439e-63	0.0463928	0.0952478	0.626	0.626205	0.131133	20	WDR41	0.893	1.047	0.869 - 1.262
cg26829101	12	NA	119592094	rs11064685	12	119590881	C	T	0.0715706	0.107029	0.0999118	0.284064	1.14213	0.0710913	4.43701e-58	0.0937098	0.0876726	0.285	0.285132	7.49856e-07	5	HSPB8	0.701	1.098	0.925 - 1.304
cg26872151	10	NA	22908265	rs2559524	10	22892152	A	G	0.112326	0.121332	0.0650043	0.0619683	-0.421433	0.0479331	1.46773e-18	-0.287903	0.157683	0.068	0.18458	5.92663e-08	17	PIP4K2A	0.462	0.75	0.55 - 1.021
cg26897909	1	NA	206629196	rs3813982	1	206629674	G	A	0.476143	0.0813185	0.0466218	0.0811214	0.355794	0.0321282	1.67371e-28	0.228555	0.132651	0.085	0.0848928	0.000708496	11	IKBKE	0.484	1.257	0.969 - 1.63
cg26906217	11	NA	17251956	rs1488933	11	17267029	T	C	0.364811	0	0.0467994	1	0.237616	0.0333469	1.03633e-12	0	0.196954	1	1	0.908869	12	PIK3C2A	1	1	0.68 - 1.471
cg26907313	2	NA	71167117	rs6750310	2	71167141	T	G	0.304175	0.0109399	0.0496784	0.825704	-0.28493	0.0345631	1.66879e-16	-0.038395	0.174415	0.826	0.825765	0.64621	6	ATP6V1B1	0.96	0.962	0.684 - 1.355
cg26918954	5	NA	179728553	rs888926	5	179738101	A	G	0.28827	-0.00511305	0.0498155	0.918249	-0.297106	0.0344712	6.75768e-18	0.0172095	0.167681	0.918	0.918255	0.95196	8	MAPK9	0.983	1.017	0.732 - 1.413
cg26921533	11	NA	67810300	rs2075609	11	67816936	G	A	0.259443	0.0187752	0.054076	0.728441	0.306538	0.036423	3.89361e-17	0.0612492	0.176559	0.729	0.728663	0.607739	13	TCIRG1	0.937	1.063	0.752 - 1.503
cg26922780	16	NA	88769443	rs881633	16	88773738	T	C	0.11332	-0.208501	0.0718189	0.0036943	0.348588	0.0498502	2.69638e-12	-0.59813	0.223079	0.007	0.00733467	0.000218894	6	RNF166	0.198	0.55	0.355 - 0.851
cg26929806	2	NA	71167151	rs6750310	2	71167141	T	G	0.304175	0.0109399	0.0496784	0.825704	-0.431331	0.0346327	1.32239e-35	-0.0253631	0.115193	0.826	0.825731	0.510422	15	ATP6V1B1	0.96	0.975	0.778 - 1.222
cg26937038	1	NA	153330072	rs12119788	1	153330178	A	G	0.104374	-0.0734313	0.0762572	0.335576	0.366229	0.0513921	1.03192e-12	-0.200506	0.210115	0.34	0.339947	NA	NA	S100A9	0.745	0.818	0.542 - 1.235
cg26947831	16	NA	86018811	rs2280381	16	86018633	C	T	0.354871	0.106917	0.0486408	0.0279425	-0.426113	0.0325227	3.20666e-39	-0.250912	0.115745	0.03	0.0301741	0.000126295	9	IRF8	0.342	0.778	0.62 - 0.976
cg26954228	17	NA	78860483	rs6565484	17	78848856	T	C	0.498012	0.0430595	0.0460464	0.34972	0.398094	0.0314705	1.1224e-36	0.108164	0.115983	0.351	0.351033	0.212739	9	RPTOR	0.755	1.114	0.888 - 1.399
cg26959580	12	NA	7341030	rs12312641	12	7340994	A	G	0.083499	-0.0311811	0.0823071	0.704808	-0.599756	0.0582277	7.03208e-25	0.0519896	0.137327	0.705	0.704998	0.259655	7	PEX5	0.927	1.053	0.805 - 1.379
[truncated: 45 more rows]

## Sheet: Table S6
Table S6. Complete SMR analysis results of blood mQTLs with SLE risk in the FinnGen replication dataset.
[truncated: 2,281 more rows]

[truncated: 15 more sheets: Table S7, Table S8, Table S9, Table S10, Table S11, Table S12, Table S13, Table S14, Table S15, Table S16, Table S17, Table S18, Table S19, Table S20, Table S21]
